# Supplementary material for: Gene–Phenotype Associations Involving Human-Residential Bifidobacteria (HRB) Reveal Significant Species- and Strain-Specificity in Carbohydrate Catabolism
Source: Microorganisms. 2021 Apr 21;9(5):883. doi: 10.3390/microorganisms9050883 (PMC8143103; doi:10.3390/microorganisms9050883)
Supplement: Supplementary file 1 [file microorganisms-09-00883-s001.zip › SUP M/Table S1-Strains information.xlsx]

## Sheet: Sheet1
	Strain name	Origin	Age	Gender	Region	Genome Size (bp)	GC content (%)	No. of contigs	Scaffolds	No. of CDSs	Status	Accessoion number
B. longum subsp. longum	JNUSWJSFL37	ADULT FECES	95y	female	HN	2313892	59.857	57	32	1994	DRAFT	SRR13205698
B. longum subsp. longum	JNUSWJSFL42	ADULT FECES	101y	female	HN	2395731	60.027	41	35	2037	DRAFT	SRR13205697
B. longum subsp. longum	JNUSWJS1029	ADULT FECES	39y	female	ZJ	2462877	60.098	98	69	2110	DRAFT	SRR13205572
B. longum subsp. longum	JNUSWJS685	INFANT FECES	1y	male	JS	2350812	59.688	76	61	2025	DRAFT	SRR13205546
B. longum subsp. longum	JNUSWJS756	INFANT FECES	1y	female	JS	2341978	59.998	43	32	2075	DRAFT	SRR13205535
B. longum subsp. longum	JNUSWJSFL31	ADULT FECES	46y	male	BJ	2318783	59.87	62	40	1967	DRAFT	SRR13205524
B. longum subsp. longum	JNUSWJSFL26	ADULT FECES	27y	female	BJ	2538805	59.89	85	56	2262	DRAFT	SRR13205513
B. longum subsp. longum	JNUSWJSFL19	HUMAN FECES	6y	female	GD	2409652	60.136	29	21	2034	DRAFT	SRR13205502
B. longum subsp. longum	JNUSWJSFL30	ADULT FECES	73y	male	GD	2442449	60.173	37	31	2177	DRAFT	SRR13205491
B. longum subsp. longum	JNUSWJSFL21	INFANT FECES	7d	female	GD	2411831	59.984	57	42	2103	DRAFT	SRR13205626
B. longum subsp. longum	JNUSWJSFL20	ADULT FECES	70y	female	GD	2319903	59.925	44	27	2013	DRAFT	SRR13205696
B. longum subsp. longum	JNUSWJSFL44	ADULT FECES	72y	male	GD	2363720	60.216	26	20	2007	DRAFT	SRR13205685
B. longum subsp. longum	JNUSWJSFL18	ADULT FECES	38y	male	GD	2405853	60.233	51	36	2055	DRAFT	SRR13205674
B. longum subsp. longum	JNUSWJSFL8	HUMAN FECES	9y	female	GS	2479019	59.804	147	87	2101	DRAFT	SRR13205663
B. longum subsp. longum	JNUSWJSFL17	INFANT FECES	8m	male	GS	2319841	59.722	52	38	2033	DRAFT	SRR13205652
B. longum subsp. longum	JNUSWJSFL40	HUMAN FECES	UN	UN	GX	2441149	59.671	161	118	2044	DRAFT	SRR13205641
B. longum subsp. longum	JNUSWJSFL35	HUMAN FECES	UN	UN	GX	2519496	60.148	56	42	2262	DRAFT	SRR13205630
B. longum subsp. longum	JNUSWJSFL23	HUMAN FECES	UN	UN	GX	2548510	60.203	65	48	2266	DRAFT	SRR13205605
B. longum subsp. longum	JNUSWJSFL48	INFANT FECES	7d	UN	GD	2499524	59.908	60	50	2213	DRAFT	SRR13205594
B. longum subsp. longum	JNUSWJSFL33	ADULT FECES	39y	male	HAN	2267154	59.947	32	26	1968	DRAFT	SRR13205583
B. longum subsp. longum	JNUSWJSFL28	ADULT FECES	66y	female	HN	2349257	60.041	121	83	2069	DRAFT	SRR13205571
B. longum subsp. longum	JNUSWJSFL27	HUMAN FECES	UN	UN	HN	2377537	60.114	26	20	2050	DRAFT	SRR13205560
B. longum subsp. longum	JNUSWJSFL24	ADULT FECES	37y	female	HUB	2413099	59.451	36	32	2095	DRAFT	SRR13205554
B. longum subsp. longum	JNUSWJSFL32	ADULT FECES	52y	male	HUB	2308346	60.119	99	82	1948	DRAFT	SRR13205553
B. longum subsp. longum	JNUSWJSFL51	HUMAN FECES	UN	UN	JS	2401679	60.222	47	36	2070	DRAFT	SRR13205552
B. longum subsp. longum	JNUSWJSFL46	HUMAN FECES	UN	UN	JS	2392756	60.193	28	23	2055	DRAFT	SRR13280502
B. longum subsp. longum	JNUSWJSFL12	ADULT FECES	63y	female	JS	2216642	59.883	37	22	1893	DRAFT	SRR13205550
B. longum subsp. longum	JNUSWJSFL14	ADULT FECES	66y	male	JS	2255433	59.998	65	39	1892	DRAFT	SRR13205549
B. longum subsp. longum	JNUSWJSFL7	ADULT FECES	83y	female	JS	2599330	59.647	728	293	2332	DRAFT	SRR13205548
B. longum subsp. longum	JNUSWJSFL39	ADULT FECES	63y	female	JS	2407629	60.183	81	67	2148	DRAFT	SRR13205547
B. longum subsp. longum	JNUSWJSFL16	INFANT FECES	3d	female	JS	2280159	60.025	56	27	1919	DRAFT	SRR13205545
B. longum subsp. longum	JNUSWJSFL41	ADULT FECES	87y	female	JS	2418719	60.19	39	31	2158	DRAFT	SRR13205544
B. longum subsp. longum	JNUSWJSFL1	ADULT FECES	79y	female	JS	2479397	59.284	378	252	1959	DRAFT	SRR13205543
B. longum subsp. longum	JNUSWJSFL15	ADULT FECES	91y	female	JS	2400226	59.984	59	38	2125	DRAFT	SRR13205542
B. longum subsp. longum	JNUSWJSFL6	ADULT FECES	84y	female	JS	2335347	60.06	65	45	1994	DRAFT	SRR13205541
B. longum subsp. longum	JNUSWJSFL9	ADULT FECES	83y	male	JS	2285492	60.118	52	36	1929	DRAFT	SRR13205540
B. longum subsp. longum	JNUSWJSFL4	ADULT FECES	88y	female	JS	2296713	59.795	52	40	1927	DRAFT	SRR13205539
B. longum subsp. longum	JNUSWJSFL52	HUMAN FECES	UN	UN	SC	2446794	60.152	44	36	2133	DRAFT	SRR13280501
B. longum subsp. longum	JNUSWJSFL53	HUMAN FECES	UN	UN	SC	2389715	60.022	51	44	2089	DRAFT	SRR13205537
B. longum subsp. longum	JNUSWJSFL36	ADULT FECES	30y	male	SC	2355219	60.157	55	38	2030	DRAFT	SRR13205536
B. longum subsp. longum	JNUSWJSFL38	HUMAN FECES	UN	UN	SC	2412505	59.755	412	344	2026	DRAFT	SRR13205534
B. longum subsp. longum	JNUSWJSFL47	HUMAN FECES	UN	UN	SC	2276764	60.037	32	26	1935	DRAFT	SRR13205533
B. longum subsp. longum	JNUSWJSFL5	ADULT FECES	67y	male	SD	2537521	59.472	295	179	2062	DRAFT	SRR13205532
B. longum subsp. longum	JNUSWJSFL10	ADULT FECES	68y	female	SD	2293625	59.998	152	68	1959	DRAFT	SRR13205531
B. longum subsp. longum	JNUSWJSFL13	ADULT FECES	43y	female	SD	2378515	59.803	125	58	2098	DRAFT	SRR13205530
B. longum subsp. longum	JNUSWJSFL11	ADULT FECES	44y	male	SD	2313477	60.03	36	23	1952	DRAFT	SRR13205529
B. longum subsp. longum	JNUSWJSFL3	ADULT FECES	UN	male	SD	2492969	59.764	146	75	2081	DRAFT	SRR13205528
B. longum subsp. longum	JNUSWJSFL22	HUMAN FECES	UN	UN	SD	2349676	60.292	49	30	2077	DRAFT	SRR13205527
B. longum subsp. longum	JNUSWJSFL25	HUMAN FECES	UN	UN	SD	2341892	60.35	38	26	1984	DRAFT	SRR13205526
B. longum subsp. longum	JNUSWJSFL45	ADULT FECES	35y	female	XJ	2294425	59.792	59	49	1960	DRAFT	SRR13205525
B. longum subsp. longum	JNUSWJSFL29	INFANT FECES	2y	female	XZ	2485281	59.738	101	71	2181	DRAFT	SRR13205523
B. longum subsp. longum	JNUSWJSFL34	ADULT FECES	43y	male	ZX	2308133	59.768	40	27	1961	DRAFT	SRR13205522
B. longum subsp. longum	JNUSWJSFL43	HUMAN FECES	UN	UN	GX	2492647	59.877	64	53	2072	DRAFT	SRR13205521
B. longum subsp. longum	JNUSWJSFL2	ADULT FECES	86y	female	JS	2340771	59.451	276	183	1868	DRAFT	SRR13205520
B. longum subsp. longum	JNUSWJSFL49	HUMAN FECES	UN	UN	UN	2277141	60.177	52	38	1923	DRAFT	SRR13205519
B. longum subsp. longum	JNUSWJSFL50	HUMAN FECES	UN	UN	XZ	2200019	60.018	65	48	1897	DRAFT	SRR13205518
B. longum subsp. longum	JNUSWJSFL54	ADULT FECES	92y	UN	JS	2255539	60.022	35	31	1911	DRAFT	SRR13205517
B. breve	FFJND13M6	ADULT FECES	52Y	Female	FJ	2258018	58.867	28	24	2007	DRAFT	SRR13205619
B. breve	AHWH11M1	INFANT FECES	3Y	Female	AH	2527172	58.725	75	54	2304	DRAFT	SRR13205618
B. breve	FFJND11M5	INFANT FECES	6M	male	FJ	2257961	58.664	48	31	2019	DRAFT	SRR13205617
B. breve	FGZ18I1M1	INFANT FECES	3Y	Female	GD	2257428	58.86	38	25	2009	DRAFT	SAMN13258898
B. breve	FGZ19I1M4	INFANT FECES	7D	Female	GD	2256216	58.86	34	23	2017	DRAFT	SAMN13258899
B. breve	AHWH13M7	ADULT FECES	28Y	male	AH	2485696	58.675	55	41	2235	DRAFT	SRR13205616
B. breve	FGZ19I2M1	INFANT FECES	1M	Female	GD	2407192	58.956	74	49	2148	DRAFT	SRR13205695
B. breve	FGZ18I2M1	INFANT FECES	1M	Female	GD	2258420	58.868	36	25	2009	DRAFT	SRR13205694
B. breve	FGZ18I1M6	INFANT FECES	7D	Female	GD	2257287	58.864	36	25	2023	DRAFT	SAMN13258897
B. breve	FGZ19I1M6	INFANT FECES	7D	Female	GD	2286481	59.009	30	25	2002	DRAFT	SAMN13258900
B. breve	FZJJH9M2	INFANT FECES	1Y	UN	ZJ	2409075	58.888	58	45	2131	DRAFT	SRR13205693
B. breve	FZJJH10M6	INFANT FECES	2m	female	ZJ	2278189	58.722	40	29	1938	DRAFT	SRR13205692
B. breve	FHNFQ22M5	ADULT FECES	94Y	Female	HN	2286757	58.646	50	39	2049	DRAFT	SRR13205691
B. breve	ZJHZD20M12	INFANT FECES	3Y	male	ZJ	2458421	58.298	97	70	2180	DRAFT	SAMN13258906
B. breve	FHNFQ49M1	INFANT FECES	8M	male	HN	2289671	58.788	28	26	2048	DRAFT	SAMN13258928
B. breve	BJSJS1M2	HUMAN FECES	UN	UN	BJ	2349503	58.931	38	31	2053	DRAFT	SAMN13258912
B. breve	ZJHZ13M2	INFANT FECES	2M	Female	ZJ	2256623	58.868	35	25	2033	DRAFT	SAMN13258902
B. breve	FHNFQ23M3	INFANT FECES	2Y	Female	HN	2286039	58.637	52	38	1988	DRAFT	SRR13205690
B. breve	CJ1041	INFANT FECES	3Y	male	XJ	2383121	59.064	62	51	2109	DRAFT	SAMN13258911
B. breve	BJCY3M3	HUMAN FECES	UN	UN	BJ	2256670	58.867	48	31	2007	DRAFT	SRR13205689
B. breve	ZJHZ24M9	ADULT FECES	42Y	male	ZJ	2267163	58.634	29	21	1977	DRAFT	SAMN13258903
B. breve	CJ653	HUMAN FECES	5Y	male	XJ	2325215	58.723	51	44	2067	DRAFT	SAMN13258910
B. breve	AHWH9M5	ADULT FECES	80Y	male	AH	2312734	58.901	58	46	2062	DRAFT	SAMN13258907
B. breve	FFJFZ2M5	INFANT FECES	8M	male	FJ	2409287	58.99	127	80	2120	DRAFT	SRR13205688
B. breve	FAHWH21M7	ADULT FECES	54Y	male	AH	2268749	58.698	33	24	2030	DRAFT	SAMN13258908
B. breve	HeNJZ1M1	INFANT FECES	10M	male	HN	2378812	58.862	54	42	2156	DRAFT	SAMN13258924
B. breve	FBJCP2M1	HUMAN FECES	UN	UN	BJ	2397796	59.04	95	70	2245	DRAFT	SAMN13258915
B. breve	HeNJZ9M1	INFANT FECES	5M	female	HN	2363319	58.822	41	33	2131	DRAFT	SAMN13258926
B. breve	FFJND26M5	INFANT FECES	6M	male	FJ	2242524	58.569	31	20	1994	DRAFT	SAMN13258895
B. breve	HuNCS3M4	INFANT FECES	6M	female	HuN	2379896	58.806	66	42	2179	DRAFT	SAMN13258935
B. breve	FJSZJ1M5	HUMAN FECES	UN	UN	JS	2253646	58.933	42	29	2102	DRAFT	SRR13205687
B. breve	HeNJZ2M1	INFANT FECES	6M	female	HN	2374050	58.543	44	32	2178	DRAFT	SAMN13258925
B. breve	GuXi201667	ADULT FECES	84Y	Female	GX	2459056	58.498	62	41	2234	DRAFT	SRR13205686
B. adolescentis	FXJWS23M30	ADULT FECES	35Y	Female	XJ	2156818	59.206	71	47	1889	DRAFT	SRR13205501
B. adolescentis	2_7	ADULT FECES	UN	UN	SD	2283825	59.426	67	53	1993	DRAFT	SRR13205516
B. adolescentis	CJ259	ADULT FECES	53Y	Female	XJ	2099347	59.406	55	34	1829	DRAFT	SRR13205515
B. adolescentis	FHNFQ26M1	INFANT FECES	2Y	male	HN	2162117	59.186	58	40	1877	DRAFT	SRR13205514
B. adolescentis	FHNFQ41M3	ADULT FECES	28Y	male	HN	2072009	59.343	68	51	1778	DRAFT	SRR13205512
B. adolescentis	FHNFQ5M4	ADULT FECES	72Y	male	HN	2346612	59.637	47	35	2104	DRAFT	SRR13205511
B. adolescentis	FJSSZ3M10	INFANT FECES	UN	UN	JS	2345791	59.639	53	39	2119	DRAFT	SRR13205510
B. adolescentis	FNXHL20M3	HUMAN FECES	UN	UN	NX	2139204	59.168	62	44	1830	DRAFT	SRR13205509
B. adolescentis	FQHXN72M5	HUMAN FECES	UN	UN	QH	2234130	59.247	47	36	1899	DRAFT	SRR13205508
B. adolescentis	FSDJN4N3	ADULT FECES	34Y	Female	SD	2130273	59.302	41	31	1865	DRAFT	SRR13205507
B. adolescentis	FXJCJ15M4	ADULT FECES	25Y	female	XJ	2195855	59.377	39	35	1927	DRAFT	SRR13205506
B. adolescentis	FXJCJ25M6	ADULT FECES	53Y	Female	XJ	2114266	59.357	44	37	1769	DRAFT	SRR13205505
B. adolescentis	FXJKS34M4	HUMAN FECES	6Y	male	XJ	2037468	59.068	43	34	1678	DRAFT	SRR13205504
B. adolescentis	FXJKS40M1	ADULT FECES	61Y	male	XJ	2251393	59.407	62	44	1938	DRAFT	SRR13205503
B. adolescentis	FXJWS23M34	ADULT FECES	35Y	Female	XJ	2270407	59.223	45	40	1893	DRAFT	SRR13205500
B. adolescentis	FXJWS23M42	ADULT FECES	35Y	Female	XJ	2161666	59.207	42	35	1882	DRAFT	SRR13205499
B. adolescentis	FXJWS49M25	ADULT FECES	35Y	Female	XJ	2267648	59.31	45	24	2028	DRAFT	SRR13205498
B. adolescentis	FXJWS49M28	ADULT FECES	35Y	Female	XJ	2269239	59.375	94	60	2031	DRAFT	SRR13205497
B. adolescentis	FXJWS49M29	ADULT FECES	35Y	Female	XJ	2239027	59.25	36	25	1990	DRAFT	SRR13205496
B. adolescentis	HeNa1610	HUMAN FECES	UN	UN	HENA	2295118	59.315	60	47	2092	DRAFT	SRR13205495
B. adolescentis	HuNan112	HUMAN FECES	UN	UN	HuN	2281616	59.345	37	26	1990	DRAFT	SRR13205494
B. adolescentis	HuNan72	ADULT FECES	UN	UN	HN	2171637	59.276	31	25	1887	DRAFT	SRR13205493
B. adolescentis	NC31	INFANT FECES	UN	UN	UN	2189287	59.328	44	32	1880	DRAFT	SRR13205492
B. adolescentis	NY15	INFANT FECES	UN	UN	UN	2182307	59.338	32	23	1884	DRAFT	SRR13205490
B. adolescentis	R1	INFANT FECES	UN	UN	SD	2167048	59.344	38	24	1833	DRAFT	SRR13205489
B. adolescentis	Z25 (CCFM8630)	ADULT FECES	95Y	male	HUB	2183332	59.073	108	77	1906	DRAFT	SRR13205488
B. pseudocatenulatum	C11A13	HUMAN FECES	UN	UN	UN	2477035	56.817	48	40	2212	DRAFT	SAMN16976952
B. pseudocatenulatum	FFJNDD5M3	ADULT FECES	38Y	Female	FJ	2217983	56.339	25	20	1844	DRAFT	SRR10350724
B. pseudocatenulatum	FFJNDD6M2	ADULT FECES	24Y	male	FJ	2228673	56.333	31	26	1889	DRAFT	SRR10350723
B. pseudocatenulatum	FGSYC3M2	HUMAN FECES	UN	UN	GS	2200933	56.316	30	27	1938	DRAFT	SRR10350754
B. pseudocatenulatum	FGSYC4M2	HUMAN FECES	UN	UN	GS	2132338	56.301	28	23	1807	DRAFT	SRR10350752
B. pseudocatenulatum	FGSYC5M4	HUMAN FECES	UN	UN	GS	2177934	56.149	29	21	1938	DRAFT	SRR10350751
B. pseudocatenulatum	FGSYC7M5	HUMAN FECES	UN	UN	GS	2209017	56.365	34	23	1913	DRAFT	SRR10350747
B. pseudocatenulatum	FGSZY20M1	HUMAN FECES	UN	UN	GS	2164853	56.507	61	51	1888	DRAFT	SRR10350743
B. pseudocatenulatum	FGZ16I1M1	INFANT FECES	7D	Female	GD	2272568	56.497	36	27	1908	DRAFT	SRR13205486
B. pseudocatenulatum	FGZ16I1M3	INFANT FECES	7D	Female	GD	2272542	56.496	33	26	1916	DRAFT	SRR13205485
B. pseudocatenulatum	FGZ21I1M2	INFANT FECES	7D	male	GD	2236807	56.242	50	35	1906	DRAFT	SRR13205484
B. pseudocatenulatum	FGZ39I1M3	INFANT FECES	7D	male	GD	2245479	56.444	40	30	1984	DRAFT	SRR13205629
B. pseudocatenulatum	FHNBA14M1	HUMAN FECES	UN	UN	HN	2213710	56.242	43	28	2027	DRAFT	SRR13205628
B. pseudocatenulatum	FJSNT36M3	ADULT FECES	25Y	UN	JS	2196070	56.293	34	27	2002	DRAFT	SRR10350730
B. pseudocatenulatum	FJSNT37M5	HUMAN FECES	UN	UN	JS	2239242	56.538	33	27	1901	DRAFT	SRR10350729
B. pseudocatenulatum	FJSSZ4M1	ADULT FECES	30Y	UN	JS	2245468	56.53	34	28	1966	DRAFT	SRR13205627
B. pseudocatenulatum	FJSZJ4M5	HUMAN FECES	UN	UN	JS	2191301	56.437	30	25	1877	DRAFT	SRR13205625
B. pseudocatenulatum	FNMHLBE12M7	ADULT FECES	48Y	UN	NM	2237771	56.386	46	34	1910	DRAFT	SRR10350728
B. pseudocatenulatum	FNXYCHL12M2	HUMAN FECES	UN	UN	NX	2177832	56.289	53	48	1906	DRAFT	SRR10351537
B. pseudocatenulatum	FQHXN112M3	HUMAN FECES	UN	UN	QH	2314922	56.225	43	36	2012	DRAFT	SRR10351530
B. pseudocatenulatum	FQHXN5M4	HUMAN FECES	UN	UN	QH	2234347	56.636	34	24	1961	DRAFT	SRR10351528
B. pseudocatenulatum	FQHXN8M3	HUMAN FECES	UN	UN	QH	2313241	56.603	33	26	2099	DRAFT	SRR10351524
B. pseudocatenulatum	FSCDJY7M1	HUMAN FECES	UN	UN	SC	2289347	56.234	61	48	1936	DRAFT	SRR13205624
B. pseudocatenulatum	FXJKS15M4	ADULT FECES	70Y	Female	XJ	2253196	56.512	38	29	1978	DRAFT	SRR10351544
B. pseudocatenulatum	FXJWS49M21	ADULT FECES	35Y	Female	XJ	2144272	56.33	41	25	1842	DRAFT	SRR13205623
B. pseudocatenulatum	FXJWS49M7	ADULT FECES	35Y	Female	XJ	2158398	56.507	51	37	1879	DRAFT	SRR13205622
B. pseudocatenulatum	FYNLJ4M1	ADULT FECES	54Y	Female	YN	2155044	56.17	31	23	1885	DRAFT	SRR13205621
B. pseudocatenulatum	FZJHZ1M1	INFANT FECES	1M	male	ZJ	2745943	55.968	732	139	2738	DRAFT	SRR10351539
B. pseudocatenulatum	FZJHZ1M4	INFANT FECES	1M	male	ZJ	2211726	56.263	26	22	1909	DRAFT	SRR13205619
B. pseudocatenulatum	HuNan2016MRS104	HUMAN FECES	UN	UN	HUN	2223876	56.526	81	63	1980	DRAFT	SRR10351535
B. longum subsp. infantis	JNUSWJSFIN1	INFANT FECES	UN	UN	JS	2617829	59.354	120	91	2330	DRAFT	SRR13205684
B. longum subsp. infantis	JNUSWJSFIN2	INFANT FECES	1Y	Female	JS	2715761	59.921	88	70	2628	DRAFT	SRR13205683
B. longum subsp. infantis	JNUSWJSFIN3	INFANT FECES	3Y	Female	SD	2725303	59.642	79	66	2650	DRAFT	SRR13205682
B. longum subsp. infantis	JNUSWJSFIN4	INFANT FECES	UN	UN	HeNan	2707503	59.698	106	80	2673	DRAFT	SRR13205681
B. longum subsp. infantis	JNUSWJSFIN5	INFANT FECES	3Y	Female	JS	2617506	59.546	92	75	2429	DRAFT	SRR13205680
B. longum subsp. infantis	JNUSWJSFIN6	INFANT FECES	UN	UN	HeNan	2674803	59.551	115	83	2510	DRAFT	SRR13205679
B. longum subsp. infantis	JNUSWJSFIN7	INFANT FECES	7D	male	FJ	2557658	59.386	62	47	2390	DRAFT	SRR13205678
B. longum subsp. infantis	JNUSWJSFIN8	INFANT FECES	7D	Female	GZ	2717286	59.602	74	60	2648	DRAFT	SRR13205677
B. longum subsp. infantis	JNUSWJSFIN9	INFANT FECES	7D	Female	GZ	2719346	59.6	84	66	2597	DRAFT	SRR13205676
B. longum subsp. infantis	JNUSWJSFIN10	INFANT FECES	1Y	male	HUN	2550183	59.4	81	64	2332	DRAFT	SRR13205675
B. longum subsp. infantis	JNUSWJSFIN11	INFANT FECES	6M	Female	JS	2628494	58.89	191	142	2378	DRAFT	SRR13205673
B. longum subsp. infantis	JNUSWJSFIN12	INFANT FECES	3M	Female	JS	2630447	59.696	124	94	2501	DRAFT	SRR13205672
B. longum subsp. infantis	JNUSWJSFIN13	INFANT FECES	7D	Female	GZ	2659100	59.656	81	67	2506	DRAFT	SRR13205671
B. longum subsp. infantis	JNUSWJSFIN14	INFANT FECES	UN	UN	FJ	2541712	59.511	94	73	2359	DRAFT	SRR13205670
B. longum subsp. infantis	JNUSWJSFIN15	INFANT FECES	5M	male	HN	2838414	59.571	94	79	2848	DRAFT	SRR13205669
B. longum subsp. infantis	JNUSWJSFIN16	INFANT FECES	7D	Female	GZ	2718319	59.587	87	70	2596	DRAFT	SRR13205668
B. longum subsp. infantis	JNUSWJSFIN17	INFANT FECES	3Y	Female	JS	2689585	59.734	98	73	2488	DRAFT	SRR13205667
B. longum subsp. infantis	JNUSWJSFIN18	INFANT FECES	7D	Female	GZ	2721038	59.604	84	67	2583	DRAFT	SRR13205666
B. longum subsp. infantis	JNUSWJSFIN19	INFANT FECES	1Y	Female	XZ	2770005	59.613	158	116	2701	DRAFT	SRR13205665
B. longum subsp. infantis	JNUSWJSFIN20	INFANT FECES	UN	UN	UN	2717511	59.221	265	176	2632	DRAFT	SRR13205664
B. bifidum	FAHWH21M3	ADULT FECES	54Y	male	AH	2227496	62.756	64	46	1899	DRAFT	SRR13205659
B. bifidum	FAHBZ4M1	ADULT FECES	88Y	male	AH	2220214	62.605	43	33	1907	DRAFT	SRR13205661
B. bifidum	FBJHD4M3	INFANT FECES	UN	UN	BJ	2352393	62.629	32	28	2040	DRAFT	SRR13205653
B. bifidum	FBJCY3M2	INFANT FECES	UN	UN	BJ	2135167	62.608	33	23	1796	DRAFT	SRR13205654
B. bifidum	FBJ1M4	ADULT FECES	UN	UN	BJ	2192817	62.741	53	44	1866	DRAFT	SRR13205657
B. bifidum	FGDLZ57M3	ADULT FECES	78Y	male	GD	2144258	62.643	69	49	1811	DRAFT	SRR13205649
B. bifidum	FGSYC45M3	ADULT FECES	UN	UN	GS	2232248	62.713	35	27	1932	DRAFT	SRR13205647
B. bifidum	FHNFQ4M1	INFANT FECES	8M	Female	HN	2265734	62.768	49	37	1922	DRAFT	SRR13205639
B. bifidum	FHNFQ23M2	INFANT FECES	2Y	Female	HN	2290441	62.644	33	25	1998	DRAFT	SRR13205636
B. bifidum	FHNFQ21M6	ADULT FECES	47Y	Female	HN	2307566	62.629	182	151	1933	DRAFT	SRR13205637
B. bifidum	FHNFQ11M4	ADULT FECES	75Y	male	HN	2207762	62.665	56	43	1881	DRAFT	SRR13205638
B. bifidum	FHNFQ34M6	ADULT FECES	77Y	Female	HN	2216244	62.682	67	44	1867	DRAFT	SRR13205633
B. bifidum	FHNFQ25M12	ADULT FECES	55Y	Female	HN	2226416	62.613	50	38	1985	DRAFT	SRR13205635
B. bifidum	FHNFQ26M7	INFANT FECES	2Y	male	HN	2305193	62.707	68	50	1988	DRAFT	SRR13205634
B. bifidum	FHNFQ59M1	HUMAN FECES	10Y	male	HN	2207502	62.675	50	36	1871	DRAFT	SRR13205614
B. bifidum	FHNFQ48M7	ADULT FECES	44Y	male	HN	2311301	62.671	49	42	2041	DRAFT	SRR13205631
B. bifidum	FHeNJZ1M5	INFANT FECES	10M	male	HN	2453070	62.598	76	60	2133	DRAFT	SRR13205644
B. bifidum	FHeNJZ2M2	INFANT FECES	UN	Female	HN	2134889	62.649	64	47	1797	DRAFT	SRR13205643
B. bifidum	FHeNJZ3M6	INFANT FECES	UN	male	HN	2331535	62.629	78	51	2011	DRAFT	SRR13205642
B. bifidum	FHeNJZ10M2	INFANT FECES	UN	male	HN	2449248	62.614	74	62	2119	DRAFT	SRR13205640
B. bifidum	FeceHube1501193	ADULT FECES	62Y	Female	HUB	2147930	62.543	44	32	1800	DRAFT	SRR13205610
B. bifidum	FHuMY2M1	ADULT FECES	UN	UN	HUN	2193782	62.733	38	29	1858	DRAFT	SRR13205609
B. bifidum	FJSWX9M8	INFANT FECES	UN	UN	JS	2210019	62.819	53	34	1914	DRAFT	SRR13205601
B. bifidum	FJSNJ1M3	INFANT FECES	UN	UN	JS	2231423	62.697	68	47	1910	DRAFT	SRR13205608
B. bifidum	FJSYC2M2	HUMAN FECES	UN	UN	JS	2204807	62.748	32	23	1871	DRAFT	SRR13205595
B. bifidum	FQHXN1M1	ADULT FECES	UN	UN	QH	2230511	62.827	71	55	1985	DRAFT	SRR13205591
B. bifidum	U3	INFANT FECES	UN	UN	SD	2238098	62.788	51	34	1944	DRAFT	SRR13205555
B. bifidum	FSDZC1M1	INFANT FECES	UN	UN	SD	2247149	62.594	43	33	1945	DRAFT	SRR13205585
B. bifidum	FSDJN7O5	ADULT FECES	53Y	Female	SD	2192755	62.719	52	41	1853	DRAFT	SRR13205587
B. bifidum	FSDHZD1M2	HUMAN FECES	UN	Female	SD	2309865	62.671	39	31	2063	DRAFT	SRR13205589
B. bifidum	N1	INFANT FECES	UN	UN	SD	2204779	62.61	57	36	1875	DRAFT	SRR13205556
B. bifidum	FSDLZ6M1	ADULT FECES	UN	male	SD	2194918	62.79	65	45	1892	DRAFT	SRR13205586
B. bifidum	FSHMX4M5	HUMAN FECES	UN	UN	SH	2232397	62.736	48	30	1932	DRAFT	SRR13205584
B. bifidum	FXJKS43M4	ADULT FECES	UN	UN	XJ	2236901	62.717	36	30	1960	DRAFT	SRR13205568
B. bifidum	FXJCJ22M1	INFANT FECES	UN	UN	XJ	2368326	62.688	41	32	2057	DRAFT	SRR13205581
B. bifidum	FXJWS17M4	ADULT FECES	30Y	male	XJ	2320606	62.551	45	34	2013	DRAFT	SRR13205567
B. bifidum	FXJCJ1244	HUMAN FECES	5Y	male	XJ	2213667	62.715	57	36	1966	DRAFT	SRR13205573
B. bifidum	FXJCJ17M2	HUMAN FECES	9Y	male	XJ	2147519	62.561	51	32	1853	DRAFT	SRR13205577
B. bifidum	FXJCJ22M10	INFANT FECES	1Y	male	XJ	2368326	62.688	41	32	2057	DRAFT	SRR13205570
B. bifidum	FXJCJ23M8	HUMAN FECES	7Y	male	XJ	2128961	62.764	58	33	1849	DRAFT	SRR13205576
B. bifidum	FXJCJ27M9	ADULT FECES	27Y	male	XJ	2203027	62.76	54	41	1862	DRAFT	SRR13205575
B. bifidum	FXJCJ9M10	INFANT FECES	1Y	Female	XJ	2212709	62.763	52	34	1908	DRAFT	SRR13205582
B. bifidum	FXJCJ29M5	INFANT FECES	2Y	Female	XJ	2232277	62.777	61	49	1923	DRAFT	SRR13205580
B. bifidum	FXJKS34M2	HUMAN FECES	6Y	male	XJ	2320661	62.62	72	50	2002	DRAFT	SRR13205569
B. bifidum	FXJCJ50M4	ADULT FECES	32Y	male	XJ	2196133	62.72	23	20	1862	DRAFT	SRR13205578
B. bifidum	M129R01M5	HUMAN FECES	UN	UN	XZ	2297887	62.743	65	45	1984	DRAFT	SRR13205561
B. bifidum	M203F02M632	INFANT FECES	1Y	Female	XZ	2318797	62.688	46	37	1995	DRAFT	SRR13205557
B. bifidum	M202F01M41	ADULT FECES	UN	UN	XZ	2220977	62.826	56	44	1913	DRAFT	SRR13205557
B. bifidum	M130R01M51	ADULT FECES	UN	UN	XZ	2144248	62.672	44	36	1807	DRAFT	SRR13205558
B. bifidum	FZJHZD4M4	INFANT FECES	2Y	Female	ZJ	2279737	62.58	76	49	1959	DRAFT	SRR13205566
B. bifidum	FZJHZD7M4	ADULT FECES	39Y	male	ZJ	2190659	62.738	40	30	1840	DRAFT	SRR13205565
