# Supplementary material for: Gene–Phenotype Associations Involving Human-Residential Bifidobacteria (HRB) Reveal Significant Species- and Strain-Specificity in Carbohydrate Catabolism
Source: Microorganisms. 2021 Apr 21;9(5):883. doi: 10.3390/microorganisms9050883 (PMC8143103; doi:10.3390/microorganisms9050883)
Supplement: Supplementary file 1 [file microorganisms-09-00883-s001.zip › SUP M/Table S2-GHs distribution.xlsx]

## Sheet: GH family
GH family	Enzyme predict (not comprehensive)	EC numbers	Substrate predict (not comprehensive)	Reference
GH1	β-glucosidase α-L-arabinofuranosidase	EC 3.2.1.21	Cellobiose and cellodextrin arabino-oligosaccharides	PMID: 23924734
GH2	β-galactosidase β-mannosidase	EC 3.2.1.23 EC 3.2.1.152	Several Carbohydrates contain beta-galactosidic bond such as lactose or GOS； arabinogalactan and pectin Mannooligosaccharides	PMID: 31874325
GH3	β-glucosidase	EC 3.2.1.21	Cellodextrin, (arabino)xylan and (arabino)galactan	PMID：25435500
GH4	maltose-6-phosphate glucosidase	EC 3.2.1.122	Plant-related carbohydrates
GH5_18 GH5_44	β-Mannosidase beta-1,3-exoglucanase	EC 3.2.1.25 EC 3.2.1.4	β-mannan β-glucan	PMID: 12381787
GH8	endo-1,4-β-xylanase	EC 3.2.1.156	Plant-related glycans XOS\xylan	PMID: 17586675
GH10	endo-1,4-β-xylanase	EC 3.2.1.8	Plant-related glycans XOS\xylan	PMID: 15652973
GH13	α-amylase sucrose phosphorylase oligo-1,6-glucosidase α-Glucosidase	EC 3.2.1.1 EC 3.2.1.10 EC 3.2.1.20	substrates containing α-glucopyranose units(e.g. pullulan, glycogen, maltodextrin, starch and amylopectin).	PMID: 12381787
GH18	chitinase	EC 3.2.1.14	chitin or N-glycans	PMID: 21270894
GH19	chitinase	EC 3.2.1.15	chitin or N-glycans
GH20	β-N-acetylhexosaminidase	EC 3.2.1.52	Host-derived carbohydrates	PMID: 19033196
GH23	lysozyme	EC 3.2.1.17	peptidoglycan
GH25	lysozyme	EC 3.2.1.17	peptidoglycan
GH26	endo-β-(1-4)-mannanase (BaMan26A)	EC 3.2.1.78	Mannan from different plant	PMID: 23064345
GH27	α-galactosidase	EC 3.2.1.22	Galactooligosaccharides
GH29	α-1,3/4-L-fucosidase (AfcB)	EC 3.2.1.111	Fucosyllactose or mucin	PMID: 19520709,19033196
GH30_5	exo-β-1,6-galactobiohydrolase	EC 3.2.1.75	Type II AG	PMID: 30564851
GH31	α-glucosidase	EC 3.2.1.20	maltose、dextran and other oligosaccharides	PMID: 12381787,21690406
GH32	β-fructofuranosidase	EC 3.2.1.26	sucrose and the prebiotic short-chain fructo-oligosaccharides	PMID: 1600075,12381787
GH33	Sialidase	EC 3.2.1.18	Host-derived carbohydrates such as sialyllactose or mucin	PMID: 19033196
GH35	β-galactosidase	EC 3.2.1.23	Host-derived carbohydrates such as glycoproteins	PMID: 20525832
GH36	α-galactosidase	EC 3.2.1.22	α-galacto-oligosaccharides in polysaccharides such as melibiose,raffinose and stachyose、milk-related carbohydrates	PMID: 12381787
GH38	α-mannosidase	EC 3.2.1.24	α-1,3-mannose\α-1,6-mannose	PMID: 21097614
GH42	β-galactosidase	EC 3.2.1.23	plant cell wall polysaccharides and milk-related carbohydrates\galactan	PMID: 12381787,21690406
GH43_4 GH43_10 GH43_11 GH43_12 GH43_26 GH43_27	β-xylosidase α-L-arabinofuranosidase β-xylosidase alpha-L-arabinofuranosidase alpha-L-arabinofuranosidase alpha-arabinofuranosidase	EC 3.2.1.37 EC 3.2.1.55 EC 3.2.1.8	Plant-derived glycans: XOS,AXOS,AX,AG II...	PMIDS: 24025736;30635377;30564851;20971079;33036985
GH51	α-L-arabinofuranosidase (AbfB)	EC 3.2.1.55	Arabinoxylan,Arabinan	PMID: 12957891
GH53	endo-β-1,4-galactanase	EC 3.2.1.89	Arabinogalactan	PMID: 16151143
GH59	galactosylceramidase	EC 3.2.1.23	Host-derived glycan
GH65	kojibiose phosphorylase	EC 2.4.1.230	Trehalose and maltose	PMID: 21690406
GH73	endo-β-N-acetylglucosaminidase	EC 3.2.1.17	Host-derived glycan
GH77	amylomaltase or 4-α-glucanotransferase (malQ)	EC 2.4.1.25	starch related glycans	PMID: 12381787
GH78	alpha-L-rhamnosidase	EC 3.2.1.40	L-rhamnose
GH84	N-acetyl-β-glucosaminidase (Nagh)	EC 3.2.1.35	Host-derived glycan	PMID：28814130
GH85	endo-β-N-acetylglucosaminidase	EC 3.2.1.96	Host-derived glycan	PMID: 12381787
GH89	α-1,4-N-acetylglucosaminidase (AgnB)	EC 3.2.1.50	gastric mucin	PMID: 25381911
GH94	cellobiose phosphorylase	EC 2.4.1.20	Cellobiose
GH95	α-L-fucosidase	EC 3.2.1.51	Fucosyllactose（2'FL）	PMID: 19033196,15262925
GH101	endo-α-N-acetylgalactosaminidase (EngBF)	EC 3.2.1.97	Host-derived O-glycans such as mucin	PMID: 21270894
GH109	α-N-acetylgalactosaminidase\oxidoreductase	EC 3.2.1.49	Host-derived glycan
GH110	exo-α-(1-3)-galactosidase (AgaBb)	EC 3.2.1.22	Host-derived O-glycans such as mucin	PMID: 23089618
GH112	lacto-N-biose phosphorylase (Lnpa1)	EC 2.4.1.211	host-derived glycans
GH120	β-xylosidase	EC 3.2.1.37	Plant-related glycans XOS	PMID: 21691791
GH121	β-L-arabinobiosidase	EC 3.2.1.-	beta-arabinooligosaccharides	PMID: 21149454
GH123	β-N-acetylgalactosaminidase	EC 3.2.1.53	Plant-derived cell wall sugar
GH125	exo-α-1,6-mannosidase	EC 3.2.1.-	mannan
GH127	β-L-arabinofuranosidase (HypBA1)	EC 3.2.1.185	beta-arabinooligosaccharides	PMID: 21914802;24817727
GH129	α-N-acetylgalactosaminidase (NagBb)	EC 3.2.1.49	Host-derived glycan	PMID: 22090027
GH133	amylo-α-1,6-glucosidase	EC 3.2.1.33	Plant-derived cell wall sugar
GH136	lacto-N-biosidase (LnbX)	EC 3.2.1.140	HMO LNT lacto-N-tetraose	PMID: 28392148
