# Supplementary material for: Gene–Phenotype Associations Involving Human-Residential Bifidobacteria (HRB) Reveal Significant Species- and Strain-Specificity in Carbohydrate Catabolism
Source: Microorganisms. 2021 Apr 21;9(5):883. doi: 10.3390/microorganisms9050883 (PMC8143103; doi:10.3390/microorganisms9050883)
Supplement: Supplementary file 1 [file microorganisms-09-00883-s001.zip › SUP M/Table S3-geno-phenotype.xlsx]

## Sheet: geno-pheno (contain OD value)
				FOS		Inulin						2FL							SA				XOS						AG				IMO		Isomaltulose							GOS		lactulose
				Phenotype	OD600	Phenotype	OD600	Genotype				Phenotype	OD600	Genotype					Phenotype	OD600	Genotype		Phenotype	OD600	Genotype				Phenotype	OD600	Genotype		Phenotype	OD600	Phenotype	OD600	Genotype					Phenotype	OD600	Phenotype	OD600	Genotype
species	strains	Origin	Age					FOS-C1	FOS-C2	FOS-C3	FOS-C4			2FL-C1	2FL-C2	2FL-C3	2FL-C4	2FL-C5			SA-C1	SA-C2			XOS-C1	XOS-C2	XOS-C3	XOS-C4			AG-C1	AG-C2					IMO-C1	IMO-C2	IMO-C3	ISOM-C1	ISOM-C2					GOS-1	GOS-2	GOS-3	GOS-4
B. longum subsp. longum	JNUSWJSFL37	ADULT FECES	95y	+	0.693	-		1				-							-				+	0.651	1				-				+	0.686	-		1		1	1		+	0.862	+	0.935	1	1	1	1
B. longum subsp. longum	JNUSWJSFL42	ADULT FECES	101y	+	0.653	-		1				-							-				+	0.36	1				+	0.767		1	+	0.738	-		1		1	1		+	0.851	+	1.16	1	1	1	1
B. longum subsp. longum	JNUSWJS1029	ADULT FECES	39y	+	0.554	-		1				-							-				-						+	0.815	1		+	1.174	+	0.438	1		1	1		+	0.543	+	0.6942	1	1		1
B. longum subsp. longum	JNUSWJS685	INFANT FECES	1y	+	0.5346	-		1				-							-				+	0.322	1				+	0.779	1		+	0.653	-		1			1		+	0.56	+	1.177	1	1	1	1
B. longum subsp. longum	JNUSWJS756	INFANT FECES	1y	+	1.117	-		1				-							-				-						+	1.286			+	0.619	-		1		1	1		+	0.851	-	0.172	1	1		1
B. longum subsp. longum	JNUSWJSFL31	ADULT FECES	46y	+	0.415	+	0.611	1				-							-				+	0.648	1				+	0.8915			+	0.563	-		1		1	1		+	0.682	+	0.605	1	1		1
B. longum subsp. longum	JNUSWJSFL26	ADULT FECES	27y	+	0.822	-		1				-							-				-						+	0.718	1		+	0.961	-		1			1	1	+	1.124	+	1.082	1	1		1
B. longum subsp. longum	JNUSWJSFL19	HUMAN FECES	6y	+	0.827	+	0.516	1				-							-				+	0.406	1				+	1.135			+	0.786	+	0.677	1		1	1		+	1.046	+	0.997	1	1	1	1
B. longum subsp. longum	JNUSWJSFL30	ADULT FECES	73y	+	0.535	+	0.377	1				-							-				-						+	1.002			+	0.884	+	0.878	1			1		+	1.024	+	0.729	1	1	1	1
B. longum subsp. longum	JNUSWJSFL21	INFANT FECES	7d	+	0.512	-		1	1			-							-				-						+	0.976			+	0.913	+	0.452	1		1	1		+	1.094	+	1.155	1	1	1	1
B. longum subsp. longum	JNUSWJSFL20	ADULT FECES	70y	+	1.025	-		1				-							-				-						+	1.191			+	0.687	-		1		1	1		+	0.882	+	0.75	1	1		1
B. longum subsp. longum	JNUSWJSFL44	ADULT FECES	72y	+	0.97	-		1	1			-							-				+	0.716	1				+	0.9775			+	0.897	-		1			1		+	1.033	+	1.144	1	1	1	1
B. longum subsp. longum	JNUSWJSFL18	ADULT FECES	38y	+	1.18	-		1				-							-				+	0.615	1				+	1.111			+	0.879	-		1		1	1	1	+	0.552	+	0.953	1	1	1	1
B. longum subsp. longum	JNUSWJSFL8	HUMAN FECES	9y	+	0.703	+	0.465	1				-							-				+	0.455	1				+	0.62			+	0.583	+	0.511	1			1		+	0.666	+	1.122	1	1	1	1
B. longum subsp. longum	JNUSWJSFL17	INFANT FECES	8m	+	0.495	+	0.657	1	1			-							-				+	0.486	1				+	1.087			+	0.769	-		1		1	1		+	0.584	+	0.855	1	1		1
B. longum subsp. longum	JNUSWJSFL40	HUMAN FECES	UN	+	0.782	-		1				-							-				-		1				+	0.927			+	0.591	+	0.497	1			1		+	0.795	+	0.674	1	1	1	1
B. longum subsp. longum	JNUSWJSFL35	HUMAN FECES	UN	+	1.217	-		1				-							-				+	0.777	1				+	0.683		1	+	0.841	-		1		1	1		+	0.601	+	1.068	1	1	1	1
B. longum subsp. longum	JNUSWJSFL23	HUMAN FECES	UN	+	0.841	-		1				-							-				-						+	0.985		1	+	0.803	+	0.393	1			1		+	0.978	+	1.108	1	1	1	1
B. longum subsp. longum	JNUSWJSFL48	INFANT FECES	7d	+	0.525	-		1				-							-				+	0.489	1				+	1.007			+	0.923	+	0.674	1		1	1		+	1.159	+	1.183	1	1	1	1
B. longum subsp. longum	JNUSWJSFL33	ADULT FECES	39y	+	1.1	-		1				-							-				+	1.012	1				+	1.161			+	0.691	-		1			1		+	0.605	+	0.745	1	1		1
B. longum subsp. longum	JNUSWJSFL28	ADULT FECES	66y	+	0.792	-		1				-							-				-						+	0.73		1	+	0.615	+	0.524	1		1	1		+	0.646	+	0.497	1	1		1
B. longum subsp. longum	JNUSWJSFL27	HUMAN FECES	UN	+	0.96	-		1				-							-				-						+	0.758		1	+	0.875	-		1			1		+	0.73	+	0.714	1	1	1	1
B. longum subsp. longum	JNUSWJSFL24	ADULT FECES	37y	+	1.01	-		1				-							-				-						+	0.853			+	0.622	+	0.466	1		1	1		+	0.766	+	0.928	1	1	1	1
B. longum subsp. longum	JNUSWJSFL32	ADULT FECES	52y	+	0.752	+	0.41	1				-							-				+	0.396	1				+	1.146		1	+	0.794	-		1		1	1		+	1.001	+	1.463	1	1	1	1
B. longum subsp. longum	JNUSWJSFL51	HUMAN FECES	UN	+	1.217	-		1				-							-				-						+	0.933		1	+	0.708	-		1		1	1		+	1.126	+	1.063	1	1		1
B. longum subsp. longum	JNUSWJSFL46	HUMAN FECES	UN	+	0.683	-		1				-							-				-						+	0.653			+	0.704	+	0.532	1			1		+	0.984	+	0.907	1	1		1
B. longum subsp. longum	JNUSWJSFL12	ADULT FECES	63y	+	1.148	-		1				-							-				-						+	0.765			+	0.751	-		1		1	1		+	0.954	-	0.192	1	1		1
B. longum subsp. longum	JNUSWJSFL14	ADULT FECES	66y	+	1.059	+	0.386	1				-							-				+	0.407	1				+	0.526			+	0.888	-		1		1	1		+	0.895	+	1.218	1	1	1	1
B. longum subsp. longum	JNUSWJSFL7	ADULT FECES	83y	+	0.801	-		1				-							-				+	0.469	1				+	0.667			+	0.737	-		1		1	1		+	0.745	+	0.322	1	1		1
B. longum subsp. longum	JNUSWJSFL39	ADULT FECES	63y	+	0.821	-		1				-							-				-						+	0.931		1	+	0.9125	-		1		1	1		+	0.8575	+	0.812	1	1		1
B. longum subsp. longum	JNUSWJSFL16	INFANT FECES	3d	+	0.554	-		1				-							-				+	0.511	1				+	0.903		1	+	0.754	-		1		1	1		+	0.94875	+	0.836	1	1		1
B. longum subsp. longum	JNUSWJSFL41	ADULT FECES	87y	+	0.98	-		1				-							-				+	0.504	1				+	0.773			+	0.612	+	0.433	1		1	1		+	0.975	-	0.103	1	1		1
B. longum subsp. longum	JNUSWJSFL1	ADULT FECES	79y	+	0.742	-		1				-							-				-						+	0.873			+	0.417	-		1		1	1		+	0.58375	+	0.898	1	1		1
B. longum subsp. longum	JNUSWJSFL15	ADULT FECES	91y	+	0.643	-		1				-							-				+	0.545	1				+	0.966			+	0.648	+	0.465	1			1	1	+	0.97375	+	1.283	1	1	1	1
B. longum subsp. longum	JNUSWJSFL6	ADULT FECES	84y	+	1.07	-		1				-							-				-						+	0.816			+	0.573	+	0.472	1		1	1		+	0.92625	+	1.255	1	1		1
B. longum subsp. longum	JNUSWJSFL9	ADULT FECES	83y	+	0.623	+	0.333	1				-							-				+	0.498	1				+	0.734			+	0.513	+	0.4765	1			1		+	0.9675	+	0.997	1	1	1	1
B. longum subsp. longum	JNUSWJSFL4	ADULT FECES	88y	+	0.801	+	0.351	1				-							-				-						+	0.683			+	0.605	+	0.4805	1		1	1		+	1.263	+	0.858	1	1		1
B. longum subsp. longum	JNUSWJSFL52	HUMAN FECES	UN	+	0.534	-		1				-							-				-						+	0.743			+	0.615	+	0.471	1			1		+	0.978	+	1.203	1	1	1	1
B. longum subsp. longum	JNUSWJSFL53	HUMAN FECES	UN	+	0.772	-		1				-							-				+	0.593	1				+	0.814			+	0.5525	-		1		1	1	1	+	0.783	+	0.468	1	1		1
B. longum subsp. longum	JNUSWJSFL36	ADULT FECES	30y	+	0.693	-		1				-							-				+	0.387	1				+	0.967		1	+	0.896	-		1			1		+	0.755	+	0.697	1	1	1	1
B. longum subsp. longum	JNUSWJSFL38	HUMAN FECES	UN	+	1.042	-		1				-							-				-						+	0.833			+	0.7125	-		1		1	1		+	0.798	-	0.152	1	1		1
B. longum subsp. longum	JNUSWJSFL47	HUMAN FECES	UN	+	0.871	-		1				-							-				-						+	0.657			+	0.595	+	0.466	1			1		+	0.887	+	0.556	1	1	1	1
B. longum subsp. longum	JNUSWJSFL5	ADULT FECES	67y	+	0.673	-		1				-							-				+	0.61	1				+	0.976			+	0.747	+	0.565	1		1	1		+	0.758	+	0.737	1	1	1	1
B. longum subsp. longum	JNUSWJSFL10	ADULT FECES	68y	+	0.95	+	0.343	1				-							-				-						+	1.21			+	0.933	-		1		1	1	1	+	0.961	+	1.161	1	1		1
B. longum subsp. longum	JNUSWJSFL13	ADULT FECES	43y	+	1.079	-		1				-							-				+	0.50875	1				+	0.917			+	0.875	-		1		1	1	1	+	0.702	+	1.163	1	1		1
B. longum subsp. longum	JNUSWJSFL11	ADULT FECES	44y	+	0.693	+	0.381	1				-							-				-						+	0.863			+	0.537	-		1			1		+	0.541	+	1.033	1	1		1
B. longum subsp. longum	JNUSWJSFL3	ADULT FECES	UN	+	1.2	+	0.436	1				-							-				-						+	0.807			+	0.698	-		1		1	1		+	0.711	+	0.817	1	1		1
B. longum subsp. longum	JNUSWJSFL22	HUMAN FECES	UN	+	0.412	-		1				-							-				-						+	0.83		1	+	0.586	+	0.542	1			1		+	0.658	+	0.588	1	1		1
B. longum subsp. longum	JNUSWJSFL25	HUMAN FECES	UN	+	0.633	+	0.512	1	1			-							-				-						+	0.856			+	0.633	+	0.524	1		1	1		+	0.91	+	0.813	1	1	1	1
B. longum subsp. longum	JNUSWJSFL45	ADULT FECES	35y	+	0.533	-		1				-							-				-						+	0.813			+	0.853	+	0.661	1		1	1		+	1.0325	+	0.6325	1	1	1	1
B. longum subsp. longum	JNUSWJSFL29	INFANT FECES	2y	+	0.9405	-		1				-							-				+	0.37125	1				+	0.893		1	+	0.781	-		1		1	1		+	1.24375	+	1.3725	1	1	1	1
B. longum subsp. longum	JNUSWJSFL34	ADULT FECES	43y	+	0.742	-		1				-							-				-						+	1.14		1	+	0.706	+	0.62	1			1		+	1.16625	+	1.2675	1	1	1	1
B. longum subsp. longum	JNUSWJSFL43	HUMAN FECES	UN	+	0.97	-		1				-							-				+	0.33375	1				+	0.77		1	+	0.811	+	0.612	1		1	1		+	1.112	+	0.9425	1	1		1
B. longum subsp. longum	JNUSWJSFL2	ADULT FECES	86y	+	0.40596	-		1				-							-				-						+	0.777			+	0.5875	-		1		1	1	1	+	0.753	+	1.098	1	1		1
B. longum subsp. longum	JNUSWJSFL49	HUMAN FECES	UN	+	0.998	-		1				-							-				+	0.435	1				+	1.037			+	0.696	-		1		1	1	1	+	0.97875	+	1.323	1	1		1
B. longum subsp. longum	JNUSWJSFL50	HUMAN FECES	UN	+	1.029	-		1				-							-				-						+	1.12		1	+	0.959	-		1			1		+	0.753	+	1.058	1	1	1
B. longum subsp. longum	JNUSWJSFL54	ADULT FECES	92y	+	0.97	-		1				-							-				-						+	0.897			+	0.975	+		1			1		+	0.93125	+	1.213	1	1		1
B. breve	FFJND13M6	ADULT FECES	52Y	+	0.731	-		1				-					1		+	0.646333	1		-						+	0.8145			+	0.643	+	0.4385	1					+	0.62	+	0.89875	1	1	1	1
B. breve	AHWH11M1	INFANT FECES	3Y	+	0.776	-		1	1			+	0.602333	1					+	0.566667	1		-					1	+	0.458			+	0.632	+	0.508	1					+	0.74	+	0.9925	1	1	1	1
B. breve	FFJND11M5	INFANT FECES	6M	+	0.966	-		1			1	-					1		+	0.763	1		-						+	0.651	1		+	0.571	-		1			1		+	0.6225	+	1.0275	1	1	1	1
B. breve	FGZ18I1M1	INFANT FECES	3Y	+	0.8255	-		1				-					1		-		0		-						+	0.689			+	0.4175	-		1					+	0.855	+	0.92	1	1	1	1
B. breve	FGZ19I1M4	INFANT FECES	7D	+	0.832	-		1				-					1		+	0.523	1		-						+	0.885			+	0.587	-		1					+	0.559	+	0.81	1	1	1	1
B. breve	AHWH13M7	ADULT FECES	28Y	+	0.8695	-		1	1			+	0.6735	1					+	0.605	1		-					1	+	0.780667			+	0.652667	-		1		1			+	0.89	+	0.684667	1	1	1	1
B. breve	FGZ19I2M1	INFANT FECES	1M	+	0.8505	-		1				-					1		+	0.723667	1		+	0.347				1	+	0.91	1		+	0.7495	-		1					+	0.658	+	0.63	1	1	1	1
B. breve	FGZ18I2M1	INFANT FECES	1M	+	0.516	-		1				-					1		+	0.79	1		-						+	0.577			+	0.506333	-		1					+	0.490333	+	0.499	1	1	1	1
B. breve	FGZ18I1M6	INFANT FECES	7D	+	0.76	-		1				-					1		+	0.775	1		-						+	0.713			+	0.689333	-		1					+	0.497333	+	0.826667	1	1	1	1
B. breve	FGZ19I1M6	INFANT FECES	7D	+	0.581333	-		1				-					1		+	0.836333	1		-					1	+	0.594	1		+	0.508	-		1					+	0.751	+	0.432	1	1	1	1
B. breve	FZJJH9M2	INFANT FECES	1Y	+	0.460667	-		1	1			-					1		+	0.924333	1		+	0.313333				1	+	0.494	1		+	0.428	-		1					+	0.7401	+	0.44	1	1	1	1
B. breve	FZJJH10M6	INFANT FECES	2m	+	0.612333	-		1				-					1		+	0.7	1		-						+	0.664	1		+	0.507	+	0.482	1			1		+	0.77	+	0.386	1	1	1	1
B. breve	FHNFQ22M5	ADULT FECES	94Y	+	0.741	-		1	1	1		-					1		+	0.628	1		-						+	0.895	1		+	0.882	+	0.536333	1			1		+	0.7595	+	0.765	1	1	1	1
B. breve	ZJHZD20M12	INFANT FECES	3Y	+	0.637	-		1	1	1		-					1		+	0.733	1		-						+	0.879	1		+	0.7745	-		1		1	1		+	0.7715	+	0.89	1	1	1	1
B. breve	FHNFQ49M1	INFANT FECES	8M	+	0.484667	-		1	1	1		-						1	+	0.567	1		-						+	0.964			+	0.5775	-		1			1		+	0.842	+	0.825	1	1	1	1
B. breve	BJSJS1M2	HUMAN FECES	UN	+	0.43	-		1	1			-					1		+	0.649	1		-						+	0.9955	1		+	0.8085	-		1			1		+	0.843	+	0.678	1	1	1	1
B. breve	ZJHZ13M2	INFANT FECES	2M	+	0.803667	-		1				-					1		+	0.632	1		-						+	1.0165			+	0.7745	+	0.456	1					+	0.9485	+	0.76325	1	1	1	1
B. breve	FHNFQ23M3	INFANT FECES	2Y	+	0.675	+	0.576667	1	1		1	+	0.641	1					+	0.698333	1		-						+	0.902375	1		+	0.6745	-		1			1		+	0.7485	+	0.720625	1	1	1	1
B. breve	CJ1041	INFANT FECES	3Y	+	0.565	-		1	1			+	0.605	1					+	0.458667	1		-					1	+	0.93	1		+	0.761	-		1					+	0.546	+	0.853667	1	1	1	1
B. breve	BJCY3M3	HUMAN FECES	UN	+	0.6055	-		1				-					1		+	0.880667	1		-						+	0.878			+	0.7755	-		1					+	0.794	+	0.727	1	1	1	1
B. breve	ZJHZ24M9	ADULT FECES	42Y	+	0.644	+	0.722	1	1		1	+	0.7205	1					+	0.737333	1		-					1	+	0.664	1		+	0.65	-		1			1		+	0.733	+	0.796	1	1	1	1
B. breve	CJ653	HUMAN FECES	5Y	+	0.742	+	0.615	1	1	1	1	+	0.738	1					+	0.515667	1		-						+	0.724667	1		+	0.655333	+	0.385333	1			1		+	0.520333	+	0.526333	1	1	1	1
B. breve	AHWH9M5	ADULT FECES	80Y	+	0.592	-		1	1			-					1		+	0.849333	1		-					1	+	0.735333	1		+	0.487333	+	0.673	1					+	0.381333	+	0.468333	1	1	1	1
B. breve	FFJFZ2M5	INFANT FECES	8M	+	0.684	-		1	1			+	0.752	1					+	0.652333	1		-					1	+	0.684333	1		+	0.527	+	0.383	1			1		+	0.735	+	0.571	1	1	1	1
B. breve	FAHWH21M7	ADULT FECES	54Y	+	0.658	-		1	1			+	0.756	1					+	0.731	1		-						+	0.575333			+	0.391	+	0.452	1		1	1		+	0.736667	+	0.633	1	1	1	1
B. breve	HeNJZ1M1	INFANT FECES	10M	+	0.762	+	0.556	1	1	1	1	+	0.8135	1					+	0.794	1		-						+	0.727			+	0.495	-		1			1		+	0.58	+	0.583	1	1	1	1
B. breve	FBJCP2M1	HUMAN FECES	UN	+	0.733	+	0.678	1	1		1	-					1		+	0.786	1		-					1	+	0.572667	1		+	0.468	+	0.591	1			1		+	0.737	+	0.671	1	1	1	1
B. breve	HeNJZ9M1	INFANT FECES	5M	+	0.813	-		1	1			+	0.712	1					-		0		-						+	1.035			+	0.572	+	0.547	1			1		+	0.95	+	0.765	1	1	1	1
B. breve	FFJND26M5	INFANT FECES	6M	+	0.768	-		1	1			+	0.432	1					+	0.85	1		-					1	+	0.921			+	0.476	+	0.625	1		1			+	0.523	+	0.75	1	1	1	1
B. breve	HuNCS3M4	INFANT FECES	6M	+	0.932	+	0.835	1	1	1		-					1		+	0.88	1		-					1	+	1.011	1		+	0.4245	-		1					+	0.567	+	0.54	1	1	1	1
B. breve	FJSZJ1M5	HUMAN FECES	UN	+	0.821	-		1				-					1		-		0		-						+	0.721			+	0.71	+	0.535	1					+	0.723667	+	0.7213	1	1	1	1
B. breve	HeNJZ2M1	INFANT FECES	6M	+	0.688	+	0.633	1				-					1		+	0.695	1		-						+	0.852			+	0.872	-		1			1		+	0.79	+	0.776667	1	1	1	1
B. breve	GuXi201667	ADULT FECES	84Y	+	0.673333	+	0.447	1	1		1	+	0.588	1					+	0.696	1		-					1	+	1.015	1		+	0.693	+	0.391	1		1	1		+	0.7	+	0.85	1	1	1	1
B. adolescentis	FXJWS23M30	ADULT FECES	35Y	+	0.9225	-		1	1			-							-				+	0.785	1	1			+	0.745			+	0.823	+	0.683	1					+	0.693	+	0.7425	1	1	1	1
B. adolescentis	2_7	ADULT FECES	UN	+	0.938	-		1	1			-							-				+	0.731	1	1			+	0.766667			+	0.624	-		1			1		+	0.685	+	0.8025	1	1	1	1
B. adolescentis	CJ259	ADULT FECES	53Y	+	1.18	+	0.585	1	1			-							-				+	0.609	1	1			+	0.611			+	0.733	+	0.5825	1			1		+	0.754	+	0.85	1	1	1	1
B. adolescentis	FHNFQ26M1	INFANT FECES	2Y	+	0.748	-		1				-							-				+	0.671	1	1			+	0.962			+	0.915	-		1			1		+	0.881	+	0.793	1	1	1	1
B. adolescentis	FHNFQ41M3	ADULT FECES	28Y	+	0.856	-		1	1			-							-				+	0.751	1	1			+	0.751			+	0.621	-		1	1		1		+	0.4635	+	0.5119	1	1	1	1
B. adolescentis	FHNFQ5M4	ADULT FECES	72Y	+	0.5795	-		1	1			-							-				+	0.69	1	1			+	0.833333			+	0.991	-		1	1		1		+	0.519	+	0.812	1	1	1	1
B. adolescentis	FJSSZ3M10	INFANT FECES	UN	+	0.578	-		1	1			-							-				+	0.622	1	1			+	0.786667			+	0.645	+	0.523	1	1		1		+	0.448	+	0.765	1	1	1	1
B. adolescentis	FNXHL20M3	HUMAN FECES	UN	+	0.809	-		1	1			-							-				+	0.35	1	1			+	0.51			+	0.724	-		1	1		1		+	0.467	+	0.691	1	1	1	1
B. adolescentis	FQHXN72M5	HUMAN FECES	UN	+	0.695	+	0.685	1	1			-							-				+	0.725	1	1			+	0.63			+	0.631	+	0.5255	1			1		+	0.625	+	0.655	1	1	1	1
B. adolescentis	FSDJN4N3	ADULT FECES	34Y	+	0.5495	+	0.485	1	1			-							-				+	0.654	1	1			+	1.06			+	1.114	+	0.794	1			1		+	0.753	+	0.733	1	1	1	1
B. adolescentis	FXJCJ15M4	ADULT FECES	25Y	+	0.75	-		1	1			-							-				+	0.825	1	1			+	0.85			+	0.825	-		1			1		+	0.925	+	0.863	1	1	1	1
B. adolescentis	FXJCJ25M6	ADULT FECES	53Y	+	0.77	-		1	1			-							-				+	0.845	1	1			+	0.843			+	0.92	+	0.766	1			1		+	0.92	+	0.9124	1	1	1	1
B. adolescentis	FXJKS34M4	HUMAN FECES	6Y	+	0.69	-		1	1			-							-				+	0.685	1	1			+	0.813			+	0.775	+	0.583	1			1		+	0.851	+	0.875	1	1	1	1
B. adolescentis	FXJKS40M1	ADULT FECES	61Y	+	0.685	+	0.669	1	1			-							-				+	0.411	1	1			+	1.121			+	0.922	+	0.794	1			1		+	0.595	+	0.6415	1	1	1	1
B. adolescentis	FXJWS23M34	ADULT FECES	35Y	+	0.98	+	0.875	1	1			-							-				+	0.765	1	1			+	0.725			+	0.664	+	0.415	1	1		1		+	0.515	+	0.415	1	1	1	1
B. adolescentis	FXJWS23M42	ADULT FECES	35Y	+	0.595	+	0.579	1	1			-							-				+	0.76	1	1			+	0.954			+	0.769	+	0.649	1			1		+	0.664	+	0.772	1	1	1	1
B. adolescentis	FXJWS49M25	ADULT FECES	35Y	+	0.7346	-		1	1			-							-				+	0.455	1	1			+	0.853			+	0.752	+	0.413	1			1		+	0.591	+	0.6425	1	1	1	1
B. adolescentis	FXJWS49M28	ADULT FECES	35Y	+	0.875	+	0.925	1	1			-							-				+	0.865	1	1			+	0.953			+	0.767	+		1			1		+	0.885	+	0.807	1	1	1	1
B. adolescentis	FXJWS49M29	ADULT FECES	35Y	+	0.64	-		1	1			-							-				+	0.483	1	1			+	0.645			+	0.773	+	0.625	1			1		+	0.75	+	0.7074	1	1	1	1
B. adolescentis	HeNa1610	HUMAN FECES	UN	+	0.504	-		1	1			-							-				+	0.49	1	1			+	0.915			+	0.851	+	0.6235	1			1		+	0.79	+	0.655	1	1	1	1
B. adolescentis	HuNan112	HUMAN FECES	UN	+	0.85	-		1	1			-							-				+	0.649	1	1			+	0.935			+	0.794	-		1			1		+	0.76	+	0.775	1	1	1	1
B. adolescentis	HuNan72	ADULT FECES	UN	+	0.93	+	0.641	1	1			-							-				+	0.632	1	1			+	0.609			+	0.675	+	0.628	1			1		+	0.564	+	0.925	1	1	1	1
B. adolescentis	NC31	INFANT FECES	UN	+	0.5095	+	0.479	1	1			-							-				+	0.605667	1	1			+	0.842			+	0.964	-		1			1		+	0.785	+	0.668	1	1	1	1
B. adolescentis	NY15	INFANT FECES	UN	+	0.8185	-		1	1			-							-				+	0.749	1	1			+	0.75			+	0.985	-		1			1		+	0.815	-	0.165	1	1	1	1
B. adolescentis	R1	INFANT FECES	UN	+	0.67	-		1	1			-							-				+	0.605	1	1			+	0.663			+	0.674	-		1			1		+	0.64	+	0.655	1	1	1	1
B. adolescentis	Z25 (CCFM8630)	ADULT FECES	95Y	+	0.448	-		1				-							-				+	0.637	1	1			+	0.755			+	0.786	-		1			1		+	0.884	+	0.915	1	1	1	1
B. pseudocatenulatum	C11A13	HUMAN FECES	UN	+	0.65	+	0.62	1				-							-				+	0.913	1	1	1		+	0.944			+	0.784	+	0.532	1			1		+	0.874	+	0.82	1	1	1	1
B. pseudocatenulatum	FFJNDD5M3	ADULT FECES	38Y	+	0.938	+	0.811	1				+	0.77	1					-				+	0.764	1	1			+	0.712			+	0.754	+	0.74	1			1		+	0.779	+	0.707	1	1	1	1
B. pseudocatenulatum	FFJNDD6M2	ADULT FECES	24Y	+	1.18	+	0.847	1				-							-				+	0.83	1	1			+	0.901			+	0.774	+	0.65	1			1		+	0.755	+	0.722	1	1	1	1
B. pseudocatenulatum	FGSYC3M2	HUMAN FECES	UN	+	0.748	+	0.699	1				-							-				+	0.531	1	1			+	0.804			+	0.778	+	0.582	1	1		1		+	0.655	+	0.7055	1	1	1	1
B. pseudocatenulatum	FGSYC4M2	HUMAN FECES	UN	+	0.856	+	0.561	1				-							-				+	0.57565	1	1			+	0.811			+	0.7455	+	0.884	1			1		+	0.745	+	0.789	1	1	1	1
B. pseudocatenulatum	FGSYC5M4	HUMAN FECES	UN	+	0.5795	+	0.747	1	1			-							-				+	0.417	1	1			+	0.637			+	0.64	+	0.474	1			1		+	0.685	+	0.658	1	1	1	1
B. pseudocatenulatum	FGSYC7M5	HUMAN FECES	UN	+	0.578	+	0.656	1				-							-				+	0.575	1	1	1		+	0.685			+	0.994	+	0.552	1			1		+	0.673	+	0.559	1	1	1	1
B. pseudocatenulatum	FGSZY20M1	HUMAN FECES	UN	+	0.809	+	0.596	1				-							-				+	0.482	1	1	1		+	0.695			+	0.7735	+	0.5305	1			1		+	0.54425	+	0.55	1	1	1	1
B. pseudocatenulatum	FGZ16I1M1	INFANT FECES	7D	+	0.6105	+	0.617	1				-							-				+	0.814	1	1			+	0.63			+	0.706775	+	0.5137	1	1		1		+	0.75835	+	0.522	1	1	1	1
B. pseudocatenulatum	FGZ16I1M3	INFANT FECES	7D	+	0.8025	-		1				-							-				+	0.566	1	1			+	0.865			+	0.9905	+	0.903	1	1		1		+	0.824	+	0.104	1	1	1	1
B. pseudocatenulatum	FGZ21I1M2	INFANT FECES	7D	+	0.6118	-		1				-							-				+	0.598	1	1			+	1.141			+	0.74905	+	0.732	1			1		+	0.847	+	0.759	1	1	1	1
B. pseudocatenulatum	FGZ39I1M3	INFANT FECES	7D	+	0.712	+	0.692	1	1			-							-				+	0.554	1	1	1		+	1.067			+	0.6201	+	0.595	1			1		+	0.799	+	0.449	1	1	1	1
B. pseudocatenulatum	FHNBA14M1	HUMAN FECES	UN	+	0.664	+	0.835	1				-							-				+	0.73	1	1			+	1.075			+	0.9079	+	0.604	1	1		1		+	0.6771	+	0.6193	1	1	1	1
B. pseudocatenulatum	FJSNT36M3	ADULT FECES	25Y	+	0.723	+	0.535	1	1			+	0.634	1					-				+	0.815	1	1	1		+	0.822			+	0.642	-		1	1		1		+	0.7958	+	0.515	1	1	1	1
B. pseudocatenulatum	FJSNT37M5	HUMAN FECES	UN	+	0.6935	+	0.488	1	1			-							-				+	0.501	1	1	1		+	1.175			+	0.7195	+	0.632	1	1		1		+	0.8119	+	0.566	1	1	1	1
B. pseudocatenulatum	FJSSZ4M1	ADULT FECES	30Y	+	0.603	-		1				+	0.595	1					-				+	0.523	1	1			+	0.934			+	0.649	+	0.6035	1	1		1		+	0.539	+	0.5005	1	1	1	1
B. pseudocatenulatum	FJSZJ4M5	HUMAN FECES	UN	+	0.615	+	0.489	1				-							-				+	0.645	1	1			+	0.95			+	0.831	+	0.725	1			1		+	0.579	+	0.662	1	1	1	1
B. pseudocatenulatum	FNMHLBE12M7	ADULT FECES	48Y	+	0.518	+	0.527	1				+	0.816	1					-				+	0.532	1	1			+	0.956			+	0.638	+	0.745	1			1		+	0.607	+	0.6735	1	1	1	1
B. pseudocatenulatum	FNXYCHL12M2	HUMAN FECES	UN	+	0.851	+	0.59	1				-							-				+	0.587	1	1			+	0.805			+	0.749	+	0.477	1			1		+	0.597	+	0.676	1	1	1	1
B. pseudocatenulatum	FQHXN112M3	HUMAN FECES	UN	+	0.412	+	0.474	1				-							-				+	0.54	1	1			+	0.684			+	0.711	+	0.681	1	1		1		+	0.662	+	0.623	1	1	1	1
B. pseudocatenulatum	FQHXN5M4	HUMAN FECES	UN	+	0.6765	+	0.639	1				-							-				+	0.434	1	1	1		+	0.955			+	0.576	-		1			1		+	0.598	+	0.668	1	1	1	1
B. pseudocatenulatum	FQHXN8M3	HUMAN FECES	UN	+	0.86	-		1				-							-				+	0.415	1	1			+	0.8242			+	0.805	+	0.721	1			1		+	0.709	+	0.797	1	1	1	1
B. pseudocatenulatum	FSCDJY7M1	HUMAN FECES	UN	+	0.8595	+	0.875	1	1			-							-				+	0.654	1	1	1		+	0.799			+	1.047	+	0.3965	1	1		1		+	0.855	+	0.852	1	1	1	1
B. pseudocatenulatum	FXJKS15M4	ADULT FECES	70Y	+	0.716	+	0.618	1				-							-				+	0.327	1	1			+	0.82			+	0.65	+	0.477	1			1		+	0.767	+	0.883	1	1	1	1
B. pseudocatenulatum	FXJWS49M21	ADULT FECES	35Y	+	0.8235	+	0.658	1				-							-				+	0.489	1	1			+	0.832			+	0.4245	+	0.6015	1	1		1		+	0.729	+	0.7605	1	1	1	1
B. pseudocatenulatum	FXJWS49M7	ADULT FECES	35Y	+	1.016	+	0.644	1				-							-				+	0.6085	1	1			+	0.845			+	0.5625	+	0.446	1			1		+	0.657	+	0.537	1	1	1	1
B. pseudocatenulatum	FYNLJ4M1	ADULT FECES	54Y	+	0.615	+	0.888	1				-							-				+	0.59	1	1			+	0.854			+	1.015	+	0.619	1			1		+	1.046	+	1.221	1	1	1	1
B. pseudocatenulatum	FZJHZ1M1	INFANT FECES	1M	+	0.8955	+	0.47	1	1			-							-				+	0.4275	1	1			+	0.885			+	0.9025	+	0.6565	1			1		+	0.877	+	0.9215	1	1	1	1
B. pseudocatenulatum	FZJHZ1M4	INFANT FECES	1M	+	0.7205	+	0.977	1				-							-				+	0.4705	1	1			+	0.905			+	0.635	+	0.556	1			1		+	0.778	+	0.8485	1	1	1	1
B. pseudocatenulatum	HuNan2016MRS104	HUMAN FECES	UN	+	0.8135	+	0.792	1				-							-				+	0.452	1	1	1		+	0.545			+	1.1415	+	0.737	1			1		+	0.8075	+	0.9705	1	1	1	1
B. longum subsp. infantis	JNUSWJSFIN1	INFANT FECES	UN	+	0.67	-		1	1			+	0.649		1				+	0.679167		1	-						+	0.634			+	0.592	-		1			1		+	0.951	+	1.0905	1	1	1	1
B. longum subsp. infantis	JNUSWJSFIN2	INFANT FECES	1Y	+	0.633	-		1				+	0.632		1				+	0.632039		1	-						+	0.695			+	0.462	+	0.4085	1					+	0.698	+	0.8085	1	1		1
B. longum subsp. infantis	JNUSWJSFIN3	INFANT FECES	3Y	+	0.609	-		1	1			+	0.606		1				-			1	-						+	0.655			+	0.8435	-		1					+	0.635	+	0.644	1	1	1	1
B. longum subsp. infantis	JNUSWJSFIN4	INFANT FECES	UN	+	0.73	-		1	1			+	0.749		1				+	0.624		1	-						+	1.0685			+	0.638	-		1					+	0.797	+	0.705	1	1	1	1
B. longum subsp. infantis	JNUSWJSFIN5	INFANT FECES	3Y	+	0.515	-		1	1			+	0.961		1				+	0.543578		1	-						+	0.591			+	0.887	-		1					+	0.812	+	0.67	1	1	1	1
B. longum subsp. infantis	JNUSWJSFIN6	INFANT FECES	UN	+	0.554	-		1	1			+	0.737		1				-			1	-						+	0.8035			+	0.642	-		1					+	0.701	+	0.676	1	1		1
B. longum subsp. infantis	JNUSWJSFIN7	INFANT FECES	7D	+	0.698	+	0.485	1	1			+	0.535		1				+	0.532147		1	-						+	0.8965			+	0.903333	+	0.486	1				1	+	0.933	+	0.735	1	1	1	1
B. longum subsp. infantis	JNUSWJSFIN8	INFANT FECES	7D	+	0.69	+	0.498	1	1			+	0.849		1				-				-						+	0.8165			+	0.808	-		1					+	0.503	+	0.466	1	1		1
B. longum subsp. infantis	JNUSWJSFIN9	INFANT FECES	7D	+	0.512	-		1	1			+	0.652		1				-				-						+	0.597			+	0.499667	-		1					+	0.843	+	0.636	1	1		1
B. longum subsp. infantis	JNUSWJSFIN10	INFANT FECES	1Y	+	0.672	+	0.528	1	1			+	0.731		1				-				-						+	1.0615			+	0.891	+	0.559667	1				1	+	0.426	+	0.557	1	1	1	1
B. longum subsp. infantis	JNUSWJSFIN11	INFANT FECES	6M	+	0.521	-		1	1			+	0.566		1				-				-						+	0.563			+	0.554	+	0.582	1			1	1	+	0.618	+	0.515	1	1	1	1
B. longum subsp. infantis	JNUSWJSFIN12	INFANT FECES	3M	+	0.595	-		1	1			+	0.549		1				-				-						+	0.442			+	0.420667	-		1					+	0.62	+	0.677	1	1	1	1
B. longum subsp. infantis	JNUSWJSFIN13	INFANT FECES	7D	+	0.5455	+	0.397	1	1			+	0.653		1				+	0.496971		1	-						+	0.744			+	0.547	-		1					+	0.443	+	0.649	1	1		1
B. longum subsp. infantis	JNUSWJSFIN14	INFANT FECES	UN	+	0.518667	+	0.53	1	1			+	0.678		1				+	0.643725		1	-						+	0.6095			+	0.593	+	0.467	1				1	+	0.6175	+	0.489	1	1	1	1
B. longum subsp. infantis	JNUSWJSFIN15	INFANT FECES	5M	+	0.561	+	0.501	1	1			+	0.642		1				+	0.605		1	-						+	0.474			+	0.617667	-		1				1	+	0.707	+	0.558	1	1	1	1
B. longum subsp. infantis	JNUSWJSFIN16	INFANT FECES	7D	+	0.444333	+	0.329	1	1			+	0.515		1				+	0.698		1	-						+	0.529			+	0.3995	-		1					+	0.594	+	0.775	1	1		1
B. longum subsp. infantis	JNUSWJSFIN17	INFANT FECES	3Y	+	0.795	-		1	1			+	0.851		1				+	0.554		1	-						+	0.669			+	0.633	+	0.592	1				1	+	0.603	+	0.501	1	1	1	1
B. longum subsp. infantis	JNUSWJSFIN18	INFANT FECES	7D	+	0.758	+	0.576	1	1			+	0.564		1				+	0.67		1	-						+	0.625			+	0.654	-		1					+	0.646	+	0.631	1	1		1
B. longum subsp. infantis	JNUSWJSFIN19	INFANT FECES	1Y	+	0.632	-		1				+	0.567		1				-			1	-						+	0.507			+	0.515667	-		1					+	0.653	+	0.582	1	1	1	1
B. longum subsp. infantis	JNUSWJSFIN20	INFANT FECES	UN	+	0.733	-		1	1			+	0.793		1				-			1	-						+	0.557333			+	0.634	-		1					+	0.721	+	0.777	1	1	1	1
B. bifidum	FAHWH21M3	ADULT FECES	54Y	-		-						+	0.316			1			-				-						+	0.611			-		-							+	0.5775	+	0.67	1	1	1
B. bifidum	FAHBZ4M1	ADULT FECES	88Y	-		-						+	0.643			1			-				-						+	0.638			-		-							+	0.4752	+	0.563	1	1	1	1
B. bifidum	FBJHD4M3	INFANT FECES	UN	-		-						+	0.336			1			-				-						+	0.689			-		-							+	0.6798	+	0.546	1	1	1	1
B. bifidum	FBJCY3M2	INFANT FECES	UN	-		-						+	0.594			1			-				-						+	0.488			-		-							+	0.4081	+	0.351	1	1	1	1
B. bifidum	FBJ1M4	ADULT FECES	UN	-		-						+	0.502			1			-				-						+	0.599			-		-							+	0.4983	+	0.505	1	1	1
B. bifidum	FGDLZ57M3	ADULT FECES	78Y	-		-						+	0.486			1			-				-						+	0.413			-		-							+	0.6688	+	0.555	1	1	1
B. bifidum	FGSYC45M3	ADULT FECES	UN	-		-						+	0.782			1			-				-						+	0.41			-		-							+	0.3542	+	0.453	1	1	1	1
B. bifidum	FHNFQ4M1	INFANT FECES	8M	-		-						+	0.633			1			-				-						+	0.4595			-		-							+	0.4301	+	0.68	1	1	1	1
B. bifidum	FHNFQ23M2	INFANT FECES	2Y	-		-						+	0.445			1			-				-						+	0.476			-		-							+	0.6116	+	0.536	1	1	1
B. bifidum	FHNFQ21M6	ADULT FECES	47Y	-		-						+	0.643			1			-				-						+	0.510667			-		-							+	0.6567	+	0.515	1	1	1
B. bifidum	FHNFQ11M4	ADULT FECES	75Y	-		-						+	0.722			1			-				-						+	0.407667			-		-							+	0.3729	+	0.546	1	1	1	1
B. bifidum	FHNFQ34M6	ADULT FECES	77Y	-		-						+	0.465			1			-				-						+	0.455			-		-							+	0.4279	+	0.639	1	1	1	1
B. bifidum	FHNFQ25M12	ADULT FECES	55Y	-		-						+	0.564			1			-				-						+	0.432			-		-							+	0.4532	+	0.618	1	1	1	1
B. bifidum	FHNFQ26M7	INFANT FECES	2Y	-		-						+	0.626			1			-				-						+	0.52			-		-							+	0.6798	+	0.584	1	1	1	1
B. bifidum	FHNFQ59M1	HUMAN FECES	10Y	-		-						+	0.613			1			-				-						+	0.501			-		-							+	0.4532	+	0.639	1	1	1	1
B. bifidum	FHNFQ48M7	ADULT FECES	44Y	-		-						+	0.594			1			-				-						+	0.316			-		-							+	0.4873	+	0.566	1	1	1	1
B. bifidum	FHeNJZ1M5	INFANT FECES	10M	-		-						+	0.495			1			-				-						+	0.52			-		-							+	0.4081	+	0.482	1	1	1	1
B. bifidum	FHeNJZ2M2	INFANT FECES	UN	-		-						+	0.463			1			-				-						+	0.479			-		-							+	0.4422	+	0.484	1	1	1	1
B. bifidum	FHeNJZ3M6	INFANT FECES	UN	-		-						+	0.396			1			-				-						+	0.367347			-		-							+	0.4422	+	0.597	1	1	1
B. bifidum	FHeNJZ10M2	INFANT FECES	UN	-		-						+	0.644			1			-				-						+	0.326			-		-							+	0.4983	+	0.567	1	1	1	1
B. bifidum	FeceHube1501193	ADULT FECES	62Y	-		-						+	0.465			1			-				-						+	0.612			-		-							+	0.4191	+	0.484	1	1	1
B. bifidum	FHuMY2M1	ADULT FECES	UN	-		-						+	0.326			1			-				-						+	0.53			-		-							+	0.4081	+	0.501	1	1	1
B. bifidum	FJSWX9M8	INFANT FECES	UN	-		-						+	0.679			1			-				-						+	0.367			-		-							+	0.5324	+	0.458	1	1	1
B. bifidum	FJSNJ1M3	INFANT FECES	UN	-		-						+	0.379			1			-				-						+	0.357			-		-							+	0.396	+	0.371	1	1	1
B. bifidum	FJSYC2M2	HUMAN FECES	UN	-		-						+	0.544			1			-				-						+	0.561			-		-							+	0.3619	+	0.412	1	1	1	1
B. bifidum	FQHXN1M1	ADULT FECES	UN	-		-						+	0.554			1			-				-						+	0.612			-		-							+	0.6688	+	0.556	1	1	1
B. bifidum	U3	INFANT FECES	UN	-		-						+	0.306			1			-				-						+	0.520408			-		-							+	0.3509	+	0.35	1	1	1	1
B. bifidum	FSDZC1M1	INFANT FECES	UN	-		-						+	0.574257			1			-				-						+	0.571			-		-							+	0.4642	+	0.651	1	1	1
B. bifidum	FSDJN7O5	ADULT FECES	53Y	-		-						+	0.584			1			-				-						+	0.53			-		-							+	0.5434	+	0.649	1	1	1
B. bifidum	FSDHZD1M2	HUMAN FECES	UN	-		-						+	0.455			1			-				-						+	0.612			-		-							+	0.4873	+	0.41	1	1	1
B. bifidum	N1	INFANT FECES	UN	-		-						+	0.495			1			-				-						+	0.591			-		-							+	0.3399	+	0.452	1	1	1	1
B. bifidum	FSDLZ6M1	ADULT FECES	UN	-		-						+	0.405941			1			-				-						+	0.571			-		-							+	0.4301	+	0.46	1	1	1
B. bifidum	FSHMX4M5	HUMAN FECES	UN	-		-						+	0.564			1			-				-						+	0.612			-		-							+	0.6237	+	0.568	1	1	1	1
B. bifidum	FXJKS43M4	ADULT FECES	UN	-		-						+	0.772			1			-				-						+	0.521			-		-							+	0.5324	+	0.484	1	1	1	1
B. bifidum	FXJCJ22M1	INFANT FECES	UN	-		-						+	0.534653			1			-				-						+	0.51			-		-							+	0.6347	+	0.368	1	1	1	1
B. bifidum	FXJWS17M4	ADULT FECES	30Y	-		-						+	0.514			1			-				-						+	0.316			-		-							+	0.6237	+	0.715	1	1	1
B. bifidum	FXJCJ1244	HUMAN FECES	5Y	-		-						+	0.316			1			-				-						+	0.336			-		-							+	0.442268	+	0.431	1	1	1	1
B. bifidum	FXJCJ17M2	HUMAN FECES	9Y	-		-						+	0.534653			1			-				-						+	0.581			-		-							+	0.385	+	0.673	1	1	1
B. bifidum	FXJCJ22M10	INFANT FECES	1Y	-		-						+	0.712			1			-				-						+	0.387			-		-							+	0.6798	+	0.694	1	1	1
B. bifidum	FXJCJ23M8	HUMAN FECES	7Y	-		-						+	0.415			1			-				-						+	0.383			-		-							+	0.3509	+	0.536	1	1	1	1
B. bifidum	FXJCJ27M9	ADULT FECES	27Y	-		-						+	0.452			1			-				-						+	0.484			-		-							+	0.3916	+	0.5263	1	1	1
B. bifidum	FXJCJ9M10	INFANT FECES	1Y	-		-						+	0.465347			1			-				-						+	0.408			-		-							+	0.5511	+	0.378	1	1	1
B. bifidum	FXJCJ29M5	INFANT FECES	2Y	-		-						+	0.445			1			-				-						+	0.357			-		-							+	0.4191	+	0.611	1	1	1
B. bifidum	FXJKS34M2	HUMAN FECES	6Y	-		-						+	0.455			1			-				-						+	0.428			-		-							+	0.6336	+	0.494	1	1	1
B. bifidum	FXJCJ50M4	ADULT FECES	32Y	-		-						+	0.732673			1			-				-						+	0.54			-		-							+	0.5929	+	0.694737	1	1	1	1
B. bifidum	M129R01M5	HUMAN FECES	UN	-		-						+	0.39604			1			-				-						+	0.511			-		-							+	0.5093	+	0.389	1	1	1
B. bifidum	M203F02M632	INFANT FECES	1Y	-		-						+	0.594			1			-				-						+	0.428			-		-							+	0.3399	+	0.673	1	1	1
B. bifidum	M202F01M41	ADULT FECES	UN	-		-						+	0.703			1			-				-						+	0.561224			-		-							+	0.4642	+	0.421	1	1	1	1
B. bifidum	M130R01M51	ADULT FECES	UN	-		-						+	0.683			1			-				-						+	0.361			-		-							+	0.3894	+	0.557	1	1	1
B. bifidum	FZJHZD4M4	INFANT FECES	2Y	-		-						+	0.416			1			-				-						+	0.542			-		-							+	0.4081	+	0.378	1	1	1
B. bifidum	FZJHZD7M4	ADULT FECES	39Y	-		-						+	0.425			1			-				-						+	0.408			-		-							+	0.4257	+	0.547	1	1	1	1
[truncated: 13 more columns]

## Sheet: geno-phenotype 
				FOS	Inulin					2FL						SA			XOS					AG			IMO	Isomaltulose						GOS	lactulose						MOS						trehalose
				Phenotype	Phenotype	Genotype				Phenotype	Genotype					Phenotype	Genotype		Phenotype	Genotype				Phenotype	Genotype		Phenotype	Phenotype	Genotype					Phenotype	Phenotype	Genotype					Phenotype	Genotype					Phenotype	Genotype
species	strains	Origin	Age			FOS-C1	FOS-C2	FOS-C3	FOS-C4		2FL-C1	2FL-C2	2FL-C3	2FL-C4	2FL-C5		SA-C1	SA-C2		XOS-C1	XOS-C2	XOS-C3	XOS-C4		AG-C1	AG-C2			IMO-C1	IMO-C2	IMO-C3	ISOM-C1	ISOM-C2			GOS-1	GOS-2	GOS-3	GOS-4	GOS-5		MOS-1	MOS-2	MOS-3	MOS-4	MOS-5	-	TRE-1	TRE-2
B. longum subsp. longum	JNUSWJSFL37	ADULT FECES	95y	+	-	1				-						-			+	1				-		1	+	-	1		1	1		+	+	1	1	1	1		+	1			1		-	1	1
B. longum subsp. longum	JNUSWJSFL42	ADULT FECES	101y	+	-	1				-						-			+	1				+		1	+	-	1		1	1		+	+	1	1	1	1		+	1			1	1	-	1	1
B. longum subsp. longum	JNUSWJS1029	ADULT FECES	39y	+	-	1				-						-			-					+	1		+	+	1		1	1		+	+	1	1		1		+	1			1	1	-	1	1
B. longum subsp. longum	JNUSWJS685	INFANT FECES	1y	+	-	1				-						-			+	1				+	1		+	-	1			1		+	+	1	1	1	1		+	1					-	1	1
B. longum subsp. longum	JNUSWJS756	INFANT FECES	1y	+	-	1				-						-			-					+			+	-	1		1	1		+	-	1	1		1		+	1			1		-	1	1
B. longum subsp. longum	JNUSWJSFL31	ADULT FECES	46y	+	+	1				-						-			+	1				+			+	-	1		1	1		+	+	1	1		1		+	1			1	1	-	1	1
B. longum subsp. longum	JNUSWJSFL26	ADULT FECES	27y	+	-	1				-						-			-					+	1		+	-	1			1	1	+	+	1	1		1		+	1			1	1	-	1	1
B. longum subsp. longum	JNUSWJSFL19	HUMAN FECES	6y	+	+	1				-						-			+	1				+			+	+	1		1	1		+	+	1	1	1	1		+	1			1	1	-	1	1
B. longum subsp. longum	JNUSWJSFL30	ADULT FECES	73y	+	+	1				-						-			-					+			+	+	1			1		+	+	1	1	1	1		+	1			1		-	1	1
B. longum subsp. longum	JNUSWJSFL21	INFANT FECES	7d	+	-	1	1			-						-			-					+			+	+	1		1	1		+	+	1	1	1	1		+	1			1		-	1	1
B. longum subsp. longum	JNUSWJSFL20	ADULT FECES	70y	+	-	1				-						-			-					+			+	-	1		1	1		+	+	1	1		1		+	1			1	1	-	1	1
B. longum subsp. longum	JNUSWJSFL44	ADULT FECES	72y	+	-	1	1			-						-			+	1				+			+	-	1			1		+	+	1	1	1	1		+	1			1	1	-	1	1
B. longum subsp. longum	JNUSWJSFL18	ADULT FECES	38y	+	-	1				-						-			+	1				+			+	-	1		1	1	1	+	+	1	1	1	1		+	1			1	1	-	1	1
B. longum subsp. longum	JNUSWJSFL8	HUMAN FECES	9y	+	+	1				-						-			+	1				+			+	+	1			1		+	+	1	1	1	1		+	1					-	1	1
B. longum subsp. longum	JNUSWJSFL17	INFANT FECES	8m	+	+	1	1			-						-			+	1				+			+	-	1		1	1		+	+	1	1		1		+	1			1	1	-	1	1
B. longum subsp. longum	JNUSWJSFL40	HUMAN FECES	UN	+	-	1				-						-			-	1				+			+	+	1			1		+	+	1	1	1	1		+	1			1		-	1	1
B. longum subsp. longum	JNUSWJSFL35	HUMAN FECES	UN	+	-	1				-						-			+	1				+		1	+	-	1		1	1		+	+	1	1	1	1		+	1			1		-	1	1
B. longum subsp. longum	JNUSWJSFL23	HUMAN FECES	UN	+	-	1				-						-			-					+		1	+	+	1			1		+	+	1	1	1	1		+	1			1		+	1	1
B. longum subsp. longum	JNUSWJSFL48	INFANT FECES	7d	+	-	1				-						-			+	1				+			+	+	1		1	1		+	+	1	1	1	1		+	1			1	1	-	1	1
B. longum subsp. longum	JNUSWJSFL33	ADULT FECES	39y	+	-	1				-						-			+	1				+			+	-	1			1		+	+	1	1		1		+	1					-	1	1
B. longum subsp. longum	JNUSWJSFL28	ADULT FECES	66y	+	-	1				-						-			-					+		1	+	+	1		1	1		+	+	1	1		1		+	1			1	1	-	1	1
B. longum subsp. longum	JNUSWJSFL27	HUMAN FECES	UN	+	-	1				-						-			-					+		1	+	-	1			1		+	+	1	1	1	1		+	1			1		-	1	1
B. longum subsp. longum	JNUSWJSFL24	ADULT FECES	37y	+	-	1				-						-			-					+			+	+	1		1	1		+	+	1	1	1	1		+	1			1		-	1	1
B. longum subsp. longum	JNUSWJSFL32	ADULT FECES	52y	+	+	1				-						-			+	1				+		1	+	-	1		1	1		+	+	1	1	1	1		+	1					-	1	1
B. longum subsp. longum	JNUSWJSFL51	HUMAN FECES	UN	+	-	1				-						-			-					+		1	+	-	1		1	1		+	+	1	1		1		+	1			1		+	1	1
B. longum subsp. longum	JNUSWJSFL46	HUMAN FECES	UN	+	-	1				-						-			-					+			+	+	1			1		+	+	1	1		1		+	1			1	1	-	1	1
B. longum subsp. longum	JNUSWJSFL12	ADULT FECES	63y	+	-	1				-						-			-					+			+	-	1		1	1		+	-	1	1		1		+	1			1	1	-	1	1
B. longum subsp. longum	JNUSWJSFL14	ADULT FECES	66y	+	+	1				-						-			+	1				+			+	-	1		1	1		+	+	1	1	1	1		+	1					-	1	1
B. longum subsp. longum	JNUSWJSFL7	ADULT FECES	83y	+	-	1				-						-			+	1				+			+	-	1		1	1		+	+	1	1		1		+	1					-	1	1
B. longum subsp. longum	JNUSWJSFL39	ADULT FECES	63y	+	-	1				-						-			-					+		1	+	-	1		1	1		+	+	1	1		1		+	1				1	-	1	1
B. longum subsp. longum	JNUSWJSFL16	INFANT FECES	3d	+	-	1				-						-			+	1				+		1	+	-	1		1	1		+	+	1	1		1		+	1			1	1	-	1	1
B. longum subsp. longum	JNUSWJSFL41	ADULT FECES	87y	+	-	1				-						-			+	1				+			+	+	1		1	1		+	-	1	1		1		+	1			1	1	-	1	1
B. longum subsp. longum	JNUSWJSFL1	ADULT FECES	79y	+	-	1				-						-			-					+			+	-	1		1	1		+	+	1	1		1		+	1			1	1	-	1	1
B. longum subsp. longum	JNUSWJSFL15	ADULT FECES	91y	+	-	1				-						-			+	1				+			+	+	1			1	1	+	+	1	1	1	1		+	1			1	1	-	1	1
B. longum subsp. longum	JNUSWJSFL6	ADULT FECES	84y	+	-	1				-						-			-					+			+	+	1		1	1		+	+	1	1		1		+	1			1	1	-	1	1
B. longum subsp. longum	JNUSWJSFL9	ADULT FECES	83y	+	+	1				-						-			+	1				+			+	+	1			1		+	+	1	1	1	1		+	1			1	1	-	1	1
B. longum subsp. longum	JNUSWJSFL4	ADULT FECES	88y	+	+	1				-						-			-					+			+	+	1		1	1		+	+	1	1		1		+	1			1	1	-	1	1
B. longum subsp. longum	JNUSWJSFL52	HUMAN FECES	UN	+	-	1				-						-			-					+			+	+	1			1		+	+	1	1	1	1		+	1			1	1	+	1	1
B. longum subsp. longum	JNUSWJSFL53	HUMAN FECES	UN	+	-	1				-						-			+	1				+			+	-	1		1	1	1	+	+	1	1		1		+	1			1	1	+	1	1
B. longum subsp. longum	JNUSWJSFL36	ADULT FECES	30y	+	-	1				-						-			+	1				+		1	+	-	1			1		+	+	1	1	1	1		+	1			1		-	1	1
B. longum subsp. longum	JNUSWJSFL38	HUMAN FECES	UN	+	-	1				-						-			-					+			+	-	1		1	1		+	-	1	1		1		+	1			1		-	1	1
B. longum subsp. longum	JNUSWJSFL47	HUMAN FECES	UN	+	-	1				-						-			-					+			+	+	1			1		+	+	1	1	1	1		+	1			1		-	1	1
B. longum subsp. longum	JNUSWJSFL5	ADULT FECES	67y	+	-	1				-						-			+	1				+			+	+	1		1	1		+	+	1	1	1	1		+	1			1	1	-	1	1
B. longum subsp. longum	JNUSWJSFL10	ADULT FECES	68y	+	+	1				-						-			-					+			+	-	1		1	1	1	+	+	1	1		1		+	1			1	1	-	1	1
B. longum subsp. longum	JNUSWJSFL13	ADULT FECES	43y	+	-	1				-						-			+	1				+			+	-	1		1	1	1	+	+	1	1		1		+	1					-	1	1
B. longum subsp. longum	JNUSWJSFL11	ADULT FECES	44y	+	+	1				-						-			-					+			+	-	1			1		+	+	1	1		1		+	1					-	1	1
B. longum subsp. longum	JNUSWJSFL3	ADULT FECES	UN	+	+	1				-						-			-					+			+	-	1		1	1		+	+	1	1		1		+	1					-	1	1
B. longum subsp. longum	JNUSWJSFL22	HUMAN FECES	UN	+	-	1				-						-			-					+		1	+	+	1			1		+	+	1	1		1		+	1			1		-	1	1
B. longum subsp. longum	JNUSWJSFL25	HUMAN FECES	UN	+	+	1	1			-						-			-					+			+	+	1		1	1		+	+	1	1	1	1		+	1			1		-	1	1
B. longum subsp. longum	JNUSWJSFL45	ADULT FECES	35y	+	-	1				-						-			-					+			+	+	1		1	1		+	+	1	1	1	1		+	1			1	1	-	1	1
B. longum subsp. longum	JNUSWJSFL29	INFANT FECES	2y	+	-	1				-						-			+	1				+		1	+	-	1		1	1		+	+	1	1	1	1		+	1			1		-	1	1
B. longum subsp. longum	JNUSWJSFL34	ADULT FECES	43y	+	-	1				-						-			-					+		1	+	+	1			1		+	+	1	1	1	1		+	1			1		-	1	1
B. longum subsp. longum	JNUSWJSFL43	HUMAN FECES	UN	+	-	1				-						-			+	1				+		1	+	+	1		1	1		+	+	1	1		1		+	1			1		-	1	1
B. longum subsp. longum	JNUSWJSFL2	ADULT FECES	86y	+	-	1				-						-			-					+			+	-	1		1	1	1	+	+	1	1		1		+	1			1	1	-	1	1
B. longum subsp. longum	JNUSWJSFL49	HUMAN FECES	UN	+	-	1				-						-			+	1				+			+	-	1		1	1	1	+	+	1	1		1		+	1					+	1	1
B. longum subsp. longum	JNUSWJSFL50	HUMAN FECES	UN	+	-	1				-						-			-					+		1	+	-	1			1		+	+	1	1	1			+	1					+	1	1
B. longum subsp. longum	JNUSWJSFL54	ADULT FECES	92y	+	-	1				-						-			-					+			+	+	1			1		+	+	1	1		1		+	1			1		+	1	1
B. breve	FFJND13M6	ADULT FECES	52Y	+	-	1				-				1		+	1		-					+			+	+	1					+	+	1	1	1	1		+	1			1	1	-	1
B. breve	AHWH11M1	INFANT FECES	3Y	+	-	1	1			+	1					+	1		-				1	+			+	+	1					+	+	1	1	1	1	1	+	1			1	1	-	1
B. breve	FFJND11M5	INFANT FECES	6M	+	-	1			1	-				1		+	1		-					+	1		+	-	1			1		+	+	1	1	1	1		+	1			1	1	+	1
B. breve	FGZ18I1M1	INFANT FECES	3Y	+	-	1				-				1		-			-					+			+	-	1					+	+	1	1	1	1		+	1			1	1	-	1
B. breve	FGZ19I1M4	INFANT FECES	7D	+	-	1				-				1		+	1		-					+			+	-	1					+	+	1	1	1	1		+	1			1	1	-	1
B. breve	AHWH13M7	ADULT FECES	28Y	+	-	1	1			+	1					+	1		-				1	+			+	-	1		1			+	+	1	1	1	1	1	+	1			1	1	-	1
B. breve	FGZ19I2M1	INFANT FECES	1M	+	-	1				-				1		+	1		+				1	+	1		+	-	1					+	+	1	1	1	1		+	1			1	1	-	1
B. breve	FGZ18I2M1	INFANT FECES	1M	+	-	1				-				1		+	1		-					+			+	-	1					+	+	1	1	1	1		+	1			1	1	-	1
B. breve	FGZ18I1M6	INFANT FECES	7D	+	-	1				-				1		+	1		-					+			+	-	1					+	+	1	1	1	1		+	1			1	1	-	1
B. breve	FGZ19I1M6	INFANT FECES	7D	+	-	1				-				1		+	1		-				1	+	1		+	-	1					+	+	1	1	1	1		+	1			1	1	-	1
B. breve	FZJJH9M2	INFANT FECES	1Y	+	-	1	1			-				1		+	1		+				1	+	1		+	-	1					+	+	1	1	1	1	1	+	1			1	1	-	1
B. breve	FZJJH10M6	INFANT FECES	2m	+	-	1				-				1		+	1		-					+	1		+	+	1			1		+	+	1	1	1	1		+	1			1	1	+	1
B. breve	FHNFQ22M5	ADULT FECES	94Y	+	-	1	1	1		-				1		+	1		-					+	1		+	+	1			1		+	+	1	1	1	1		+	1			1	1	-	1
B. breve	ZJHZD20M12	INFANT FECES	3Y	+	-	1	1	1		-				1		+	1		-					+	1		+	-	1		1	1		+	+	1	1	1	1		+	1			1	1	-	1
B. breve	FHNFQ49M1	INFANT FECES	8M	+	-	1	1	1		-					1	+	1		-					+			+	-	1			1		+	+	1	1	1	1		+	1			1	1	-	1
B. breve	BJSJS1M2	HUMAN FECES	UN	+	-	1	1			-				1		+	1		-					+	1		+	-	1			1		+	+	1	1	1	1		+	1			1	1	-	1
B. breve	ZJHZ13M2	INFANT FECES	2M	+	-	1				-				1		+	1		-					+			+	+	1					+	+	1	1	1	1		+	1			1	1	-	1
B. breve	FHNFQ23M3	INFANT FECES	2Y	+	+	1	1		1	+	1					+	1		-					+	1		+	-	1			1		+	+	1	1	1	1		+	1			1	1	-	1
B. breve	CJ1041	INFANT FECES	3Y	+	-	1	1			+	1					+	1		-				1	+	1		+	-	1					+	+	1	1	1	1	1	+	1			1	1	-	1
B. breve	BJCY3M3	HUMAN FECES	UN	+	-	1				-				1		+	1		-					+			+	-	1					+	+	1	1	1	1		+	1			1	1	+	1
B. breve	ZJHZ24M9	ADULT FECES	42Y	+	+	1	1		1	+	1					+	1		-				1	+	1		+	-	1			1		+	+	1	1	1	1	1	+	1			1	1	+	1
B. breve	CJ653	HUMAN FECES	5Y	+	+	1	1	1	1	+	1					+	1		-					+	1		+	+	1			1		+	+	1	1	1	1		+	1			1	1	+	1
B. breve	AHWH9M5	ADULT FECES	80Y	+	-	1	1			-				1		+	1		-				1	+	1		+	+	1					+	+	1	1	1	1	1	+	1			1	1	-	1
B. breve	FFJFZ2M5	INFANT FECES	8M	+	-	1	1			+	1					+	1		-				1	+	1		+	+	1			1		+	+	1	1	1	1	1	+	1			1	1	-	1
B. breve	FAHWH21M7	ADULT FECES	54Y	+	-	1	1			+	1					+	1		-					+			+	+	1		1	1		+	+	1	1	1	1		+	1			1	1	+	1
B. breve	HeNJZ1M1	INFANT FECES	10M	+	+	1	1	1	1	+	1					+	1		-					+			+	-	1			1		+	+	1	1	1	1		+	1			1	1	+	1
B. breve	FBJCP2M1	HUMAN FECES	UN	+	+	1	1		1	-				1		+	1		-				1	+	1		+	+	1			1		+	+	1	1	1	1	1	+	1			1	1	+	1
B. breve	HeNJZ9M1	INFANT FECES	5M	+	-	1	1			+	1					-			-					+			+	+	1			1		+	+	1	1	1	1		+	1			1	1	-	1
B. breve	FFJND26M5	INFANT FECES	6M	+	-	1	1			+	1					+	1		-				1	+			+	+	1		1			+	+	1	1	1	1	1	+	1			1	1	+	1
B. breve	HuNCS3M4	INFANT FECES	6M	+	+	1	1	1		-				1		+	1		-				1	+	1		+	-	1					+	+	1	1	1	1	1	+	1			1	1	-	1
B. breve	FJSZJ1M5	HUMAN FECES	UN	+	-	1				-				1		-			-					+			+	+	1					+	+	1	1	1	1		+	1			1	1	+	1
B. breve	HeNJZ2M1	INFANT FECES	6M	+	+	1				-				1		+	1		-					+			+	-	1			1		+	+	1	1	1	1		+	1			1	1	+	1
B. breve	GuXi201667	ADULT FECES	84Y	+	+	1	1		1	+	1					+	1		-				1	+	1		+	+	1		1	1		+	+	1	1	1	1	1	+	1			1	1	+	1
B. adolescentis	FXJWS23M30	ADULT FECES	35Y	+	-	1	1			-						-			+	1	1			+			+	+	1					+	+	1	1	1	1	1	+					1	-	1
B. adolescentis	2_7	ADULT FECES	UN	+	-	1	1			-						-			+	1	1			+			+	-	1			1		+	+	1	1	1	1	1	+					1	-	1
B. adolescentis	CJ259	ADULT FECES	53Y	+	+	1	1			-						-			+	1	1			+			+	+	1			1		+	+	1	1	1	1	1	+					1	+	1
B. adolescentis	FHNFQ26M1	INFANT FECES	2Y	+	-	1				-						-			+	1	1			+			+	-	1			1		+	+	1	1	1	1	1	+					1	-	1
B. adolescentis	FHNFQ41M3	ADULT FECES	28Y	+	-	1	1			-						-			+	1	1			+			+	-	1	1		1		+	+	1	1	1	1	1	+			1		1	-	1
B. adolescentis	FHNFQ5M4	ADULT FECES	72Y	+	-	1	1			-						-			+	1	1			+			+	-	1	1		1		+	+	1	1	1	1	1	+			1		1	-	1
B. adolescentis	FJSSZ3M10	INFANT FECES	UN	+	-	1	1			-						-			+	1	1			+			+	+	1	1		1		+	+	1	1	1	1	1	+			1		1	-	1
B. adolescentis	FNXHL20M3	HUMAN FECES	UN	+	-	1	1			-						-			+	1	1			+			+	-	1	1		1		+	+	1	1	1	1	1	+					1	-	1
B. adolescentis	FQHXN72M5	HUMAN FECES	UN	+	+	1	1			-						-			+	1	1			+			+	+	1			1		+	+	1	1	1	1	1	+			1		1	+	1
B. adolescentis	FSDJN4N3	ADULT FECES	34Y	+	+	1	1			-						-			+	1	1			+			+	+	1			1		+	+	1	1	1	1	1	+					1	-	1
B. adolescentis	FXJCJ15M4	ADULT FECES	25Y	+	-	1	1			-						-			+	1	1			+			+	-	1			1		+	+	1	1	1	1	1	+					1	-	1
B. adolescentis	FXJCJ25M6	ADULT FECES	53Y	+	-	1	1			-						-			+	1	1			+			+	+	1			1		+	+	1	1	1	1	1	+					1	-	1
B. adolescentis	FXJKS34M4	HUMAN FECES	6Y	+	-	1	1			-						-			+	1	1			+			+	+	1			1		+	+	1	1	1	1	1	+			1		1	-	1
B. adolescentis	FXJKS40M1	ADULT FECES	61Y	+	+	1	1			-						-			+	1	1			+			+	+	1			1		+	+	1	1	1	1	1	+					1	+	1
B. adolescentis	FXJWS23M34	ADULT FECES	35Y	+	+	1	1			-						-			+	1	1			+			+	+	1	1		1		+	+	1	1	1	1	1	+					1	+	1
B. adolescentis	FXJWS23M42	ADULT FECES	35Y	+	+	1	1			-						-			+	1	1			+			+	+	1			1		+	+	1	1	1	1	1	+					1	+	1
B. adolescentis	FXJWS49M25	ADULT FECES	35Y	+	-	1	1			-						-			+	1	1			+			+	+	1			1		+	+	1	1	1	1	1	+			1		1	-	1
B. adolescentis	FXJWS49M28	ADULT FECES	35Y	+	+	1	1			-						-			+	1	1			+			+	+	1			1		+	+	1	1	1	1	1	+					1	+	1
B. adolescentis	FXJWS49M29	ADULT FECES	35Y	+	-	1	1			-						-			+	1	1			+			+	+	1			1		+	+	1	1	1	1	1	+			1		1	-	1
B. adolescentis	HeNa1610	HUMAN FECES	UN	+	-	1	1			-						-			+	1	1			+			+	+	1			1		+	+	1	1	1	1	1	+					1	-	1
B. adolescentis	HuNan112	HUMAN FECES	UN	+	-	1	1			-						-			+	1	1			+			+	-	1			1		+	+	1	1	1	1	1	+			1		1	-	1
B. adolescentis	HuNan72	ADULT FECES	UN	+	+	1	1			-						-			+	1	1			+			+	+	1			1		+	+	1	1	1	1	1	+					1	-	1
B. adolescentis	NC31	INFANT FECES	UN	+	+	1	1			-						-			+	1	1			+			+	-	1			1		+	+	1	1	1	1	1	+			1		1	-	1
B. adolescentis	NY15	INFANT FECES	UN	+	-	1	1			-						-			+	1	1			+			+	-	1			1		+	-	1	1	1	1	1	+			1		1	-	1
B. adolescentis	R1	INFANT FECES	UN	+	-	1	1			-						-			+	1	1			+			+	-	1			1		+	+	1	1	1	1	1	+			1		1	-	1
B. adolescentis	Z25 (CCFM8630)	ADULT FECES	95Y	+	-	1				-						-			+	1	1			+			+	-	1			1		+	+	1	1	1	1	1	+			1		1	-	1
B. pseudocatenulatum	C11A13	HUMAN FECES	UN	+	+	1				-						-			+	1	1	1		+			+	+	1			1		+	+	1	1	1	1	1	+		1		1		+	1
B. pseudocatenulatum	FFJNDD5M3	ADULT FECES	38Y	+	+	1				+	1					-			+	1	1			+			+	+	1			1		+	+	1	1	1	1	1	+		1		1		+	1
B. pseudocatenulatum	FFJNDD6M2	ADULT FECES	24Y	+	+	1				-						-			+	1	1			+			+	+	1			1		+	+	1	1	1	1	1	+		1		1		+	1
B. pseudocatenulatum	FGSYC3M2	HUMAN FECES	UN	+	+	1				-						-			+	1	1			+			+	+	1	1		1		+	+	1	1	1	1	1	+		1		1		+	1
B. pseudocatenulatum	FGSYC4M2	HUMAN FECES	UN	+	+	1				-						-			+	1	1			+			+	+	1			1		+	+	1	1	1	1	1	+		1		1		+	1
B. pseudocatenulatum	FGSYC5M4	HUMAN FECES	UN	+	+	1	1			-						-			+	1	1			+			+	+	1			1		+	+	1	1	1	1	1	+		1		1		-	1
B. pseudocatenulatum	FGSYC7M5	HUMAN FECES	UN	+	+	1				-						-			+	1	1	1		+			+	+	1			1		+	+	1	1	1	1	1	+		1		1		+	1
B. pseudocatenulatum	FGSZY20M1	HUMAN FECES	UN	+	+	1				-						-			+	1	1	1		+			+	+	1			1		+	+	1	1	1	1	1	+		1		1		+	1
B. pseudocatenulatum	FGZ16I1M1	INFANT FECES	7D	+	+	1				-						-			+	1	1			+			+	+	1	1		1		+	+	1	1	1	1	1	+		1		1		+	1
B. pseudocatenulatum	FGZ16I1M3	INFANT FECES	7D	+	-	1				-						-			+	1	1			+			+	+	1	1		1		+	+	1	1	1	1	1	+		1		1		+	1
B. pseudocatenulatum	FGZ21I1M2	INFANT FECES	7D	+	-	1				-						-			+	1	1			+			+	+	1			1		+	+	1	1	1	1	1	+		1		1		-	1
B. pseudocatenulatum	FGZ39I1M3	INFANT FECES	7D	+	+	1	1			-						-			+	1	1	1		+			+	+	1			1		+	+	1	1	1	1	1	+		1		1		+	1
B. pseudocatenulatum	FHNBA14M1	HUMAN FECES	UN	+	+	1				-						-			+	1	1			+			+	+	1	1		1		+	+	1	1	1	1	1	+		1		1		-	1
B. pseudocatenulatum	FJSNT36M3	ADULT FECES	25Y	+	+	1	1			+	1					-			+	1	1	1		+			+	-	1	1		1		+	+	1	1	1	1	1	+		1		1		-	1
B. pseudocatenulatum	FJSNT37M5	HUMAN FECES	UN	+	+	1	1			-						-			+	1	1	1		+			+	+	1	1		1		+	+	1	1	1	1	1	+		1		1		+	1
B. pseudocatenulatum	FJSSZ4M1	ADULT FECES	30Y	+	-	1				+	1					-			+	1	1			+			+	+	1	1		1		+	+	1	1	1	1		+		1		1		-	1
B. pseudocatenulatum	FJSZJ4M5	HUMAN FECES	UN	+	+	1				-						-			+	1	1			+			+	+	1			1		+	+	1	1	1	1	1	+		1		1		+	1
B. pseudocatenulatum	FNMHLBE12M7	ADULT FECES	48Y	+	+	1				+	1					-			+	1	1			+			+	+	1			1		+	+	1	1	1	1	1	+		1		1		-	1
B. pseudocatenulatum	FNXYCHL12M2	HUMAN FECES	UN	+	+	1				-						-			+	1	1			+			+	+	1			1		+	+	1	1	1	1	1	+		1		1		+	1
B. pseudocatenulatum	FQHXN112M3	HUMAN FECES	UN	+	+	1				-						-			+	1	1			+			+	+	1	1		1		+	+	1	1	1	1	1	+		1		1		-	1
B. pseudocatenulatum	FQHXN5M4	HUMAN FECES	UN	+	+	1				-						-			+	1	1	1		+			+	-	1			1		+	+	1	1	1	1	1	+		1		1		-	1
B. pseudocatenulatum	FQHXN8M3	HUMAN FECES	UN	+	-	1				-						-			+	1	1			+			+	+	1			1		+	+	1	1	1	1	1	+		1		1		+	1
B. pseudocatenulatum	FSCDJY7M1	HUMAN FECES	UN	+	+	1	1			-						-			+	1	1	1		+			+	+	1	1		1		+	+	1	1	1	1	1	+		1		1		+	1
B. pseudocatenulatum	FXJKS15M4	ADULT FECES	70Y	+	+	1				-						-			+	1	1			+			+	+	1			1		+	+	1	1	1	1	1	+		1		1	1	-	1
B. pseudocatenulatum	FXJWS49M21	ADULT FECES	35Y	+	+	1				-						-			+	1	1			+			+	+	1	1		1		+	+	1	1	1	1		+		1		1		+	1
B. pseudocatenulatum	FXJWS49M7	ADULT FECES	35Y	+	+	1				-						-			+	1	1			+			+	+	1			1		+	+	1	1	1	1	1	+		1		1		+	1
B. pseudocatenulatum	FYNLJ4M1	ADULT FECES	54Y	+	+	1				-						-			+	1	1			+			+	+	1			1		+	+	1	1	1	1		+		1		1		+	1
B. pseudocatenulatum	FZJHZ1M1	INFANT FECES	1M	+	+	1	1			-						-			+	1	1			+			+	+	1			1		+	+	1	1	1	1	1	+		1		1	1	+	1
B. pseudocatenulatum	FZJHZ1M4	INFANT FECES	1M	+	+	1				-						-			+	1	1			+			+	+	1			1		+	+	1	1	1	1	1	+		1		1		+	1
B. pseudocatenulatum	HuNan2016MRS104	HUMAN FECES	UN	+	+	1				-						-			+	1	1	1		+			+	+	1			1		+	+	1	1	1	1	1	+		1		1		-	1
B. longum subsp. infantis	JNUSWJSFIN1	INFANT FECES	UN	+	-	1	1			+		1				+		1	-					+			+	-	1			1		+	+	1	1	1	1		+	1			1	1	+	1
B. longum subsp. infantis	JNUSWJSFIN2	INFANT FECES	1Y	+	-	1				+		1				+		1	-					+			+	+	1					+	+	1	1		1	1	+	1			1	1	+	1
B. longum subsp. infantis	JNUSWJSFIN3	INFANT FECES	3Y	+	-	1	1			+		1				-		1	-					+			+	-	1					+	+	1	1	1	1		+	1			1	1	+	1
B. longum subsp. infantis	JNUSWJSFIN4	INFANT FECES	UN	+	-	1	1			+		1				+		1	-					+			+	-	1					+	+	1	1	1	1		+	1			1	1	-	1
B. longum subsp. infantis	JNUSWJSFIN5	INFANT FECES	3Y	+	-	1	1			+		1				+		1	-					+			+	-	1					+	+	1	1	1	1	1	+	1			1	1	-	1
B. longum subsp. infantis	JNUSWJSFIN6	INFANT FECES	UN	+	-	1	1			+		1				-		1	-					+			+	-	1					+	+	1	1		1		+	1			1	1	-	1
B. longum subsp. infantis	JNUSWJSFIN7	INFANT FECES	7D	+	+	1	1			+		1				+		1	-					+			+	+	1				1	+	+	1	1	1	1		+				1	1	-	1
B. longum subsp. infantis	JNUSWJSFIN8	INFANT FECES	7D	+	+	1	1			+		1				-			-					+			+	-	1					+	+	1	1		1	1	+	1			1	1	-	1
B. longum subsp. infantis	JNUSWJSFIN9	INFANT FECES	7D	+	-	1	1			+		1				-			-					+			+	-	1					+	+	1	1		1	1	+	1			1	1	-	1
B. longum subsp. infantis	JNUSWJSFIN10	INFANT FECES	1Y	+	+	1	1			+		1				-			-					+			+	+	1				1	+	+	1	1	1	1		+	1			1	1	-	1
B. longum subsp. infantis	JNUSWJSFIN11	INFANT FECES	6M	+	-	1	1			+		1				-			-					+			+	+	1			1	1	+	+	1	1	1	1	1	+	1			1	1	-	1
B. longum subsp. infantis	JNUSWJSFIN12	INFANT FECES	3M	+	-	1	1			+		1				-			-					+			+	-	1					+	+	1	1	1	1	1	+	1			1	1	-	1
B. longum subsp. infantis	JNUSWJSFIN13	INFANT FECES	7D	+	+	1	1			+		1				+		1	-					+			+	-	1					+	+	1	1		1	1	+	1			1	1	-	1
B. longum subsp. infantis	JNUSWJSFIN14	INFANT FECES	UN	+	+	1	2			+		1				+		1	-					+			+	+	1				1	+	+	1	1	1	1		+	1			1	1	-	1
B. longum subsp. infantis	JNUSWJSFIN15	INFANT FECES	5M	+	+	1	1			+		1				+		1	-					+			+	-	1				1	+	+	1	1	1	1		+	1			1	1	-	1
B. longum subsp. infantis	JNUSWJSFIN16	INFANT FECES	7D	+	+	1	1			+		1				+		1	-					+			+	-	1					+	+	1	1		1	1	+	1			1	1	-	1
B. longum subsp. infantis	JNUSWJSFIN17	INFANT FECES	3Y	+	-	1	2			+		1				+		1	-					+			+	+	1				1	+	+	1	1	1	1	1	+	1			1	1	-	1
B. longum subsp. infantis	JNUSWJSFIN18	INFANT FECES	7D	+	+	1	1			+		1				+		1	-					+			+	-	1					+	+	1	1		1	1	+	1			1	1	-	1
B. longum subsp. infantis	JNUSWJSFIN19	INFANT FECES	1Y	+	-	1				+		1				-			-					+			+	-	1					+	+	1	1	1	1		+	1			1	1	-	1
B. longum subsp. infantis	JNUSWJSFIN20	INFANT FECES	UN	+	-	1	1			+		1				-			-					+			+	-	1					+	+	1	1	1	1		+				1	1	-	1
B. bifidum	FAHWH21M3	ADULT FECES	54Y	-	-					+			1			-			-					+			-	-						+	+	1	1	1			+						-
B. bifidum	FAHBZ4M1	ADULT FECES	88Y	-	-					+			1			-			-					+			-	-						+	+	1	1	1	1		+						-
B. bifidum	FBJHD4M3	INFANT FECES	UN	-	-					+			1			-			-					+			-	-						+	+	1	1	1	1		+						-
B. bifidum	FBJCY3M2	INFANT FECES	UN	-	-					+			1			-			-					+			-	-						+	+	1	1	1	1		+						-
B. bifidum	FBJ1M4	ADULT FECES	UN	-	-					+			1			-			-					+			-	-						+	+	1	1	1			-						-
B. bifidum	FGDLZ57M3	ADULT FECES	78Y	-	-					+			1			-			-					+			-	-						+	+	1	1	1			+						-
B. bifidum	FGSYC45M3	ADULT FECES	UN	-	-					+			1			-			-					+			-	-						+	+	1	1	1	1		+						-
B. bifidum	FHNFQ4M1	INFANT FECES	8M	-	-					+			1			-			-					+			-	-						+	+	1	1	1	1		+						-
B. bifidum	FHNFQ23M2	INFANT FECES	2Y	-	-					+			1			-			-					+			-	-						+	+	1	1	1			+						-
B. bifidum	FHNFQ21M6	ADULT FECES	47Y	-	-					+			1			-			-					+			-	-						+	+	1	1	1			+						-
B. bifidum	FHNFQ11M4	ADULT FECES	75Y	-	-					+			1			-			-					+			-	-						+	+	1	1	1	1		+						-
B. bifidum	FHNFQ34M6	ADULT FECES	77Y	-	-					+			1			-			-					+			-	-						+	+	1	1	1	1		+						-
B. bifidum	FHNFQ25M12	ADULT FECES	55Y	-	-					+			1			-			-					+			-	-						+	+	1	1	1	1		+						-
B. bifidum	FHNFQ26M7	INFANT FECES	2Y	-	-					+			1			-			-					+			-	-						+	+	1	1	1	1		+						-
B. bifidum	FHNFQ59M1	HUMAN FECES	10Y	-	-					+			1			-			-					+			-	-						+	+	1	1	1	1		+						-
B. bifidum	FHNFQ48M7	ADULT FECES	44Y	-	-					+			1			-			-					+			-	-						+	+	1	1	1	1		-						-
B. bifidum	FHeNJZ1M5	INFANT FECES	10M	-	-					+			1			-			-					+			-	-						+	+	1	1	1	1		+						-
B. bifidum	FHeNJZ2M2	INFANT FECES	UN	-	-					+			1			-			-					+			-	-						+	+	1	1	1	1		+						-
B. bifidum	FHeNJZ3M6	INFANT FECES	UN	-	-					+			1			-			-					+			-	-						+	+	1	1	1			+						-
B. bifidum	FHeNJZ10M2	INFANT FECES	UN	-	-					+			1			-			-					+			-	-						+	+	1	1	1	1		+						-
B. bifidum	FeceHube1501193	ADULT FECES	62Y	-	-					+			1			-			-					+			-	-						+	+	1	1	1			-						-
B. bifidum	FHuMY2M1	ADULT FECES	UN	-	-					+			1			-			-					+			-	-						+	+	1	1	1			+						-
B. bifidum	FJSWX9M8	INFANT FECES	UN	-	-					+			1			-			-					+			-	-						+	+	1	1	1			-						-
B. bifidum	FJSNJ1M3	INFANT FECES	UN	-	-					+			1			-			-					+			-	-						+	+	1	1	1			+						-
B. bifidum	FJSYC2M2	HUMAN FECES	UN	-	-					+			1			-			-					+			-	-						+	+	1	1	1	1		+						-
B. bifidum	FQHXN1M1	ADULT FECES	UN	-	-					+			1			-			-					+			-	-						+	+	1	1	1			+						-
B. bifidum	U3	INFANT FECES	UN	-	-					+			1			-			-					+			-	-						+	+	1	1	1	1		+						-
B. bifidum	FSDZC1M1	INFANT FECES	UN	-	-					+			1			-			-					+			-	-						+	+	1	1	1			+						-
B. bifidum	FSDJN7O5	ADULT FECES	53Y	-	-					+			1			-			-					+			-	-						+	+	1	1	1			+						-
B. bifidum	FSDHZD1M2	HUMAN FECES	UN	-	-					+			1			-			-					+			-	-						+	+	1	1	1			+						-
B. bifidum	N1	INFANT FECES	UN	-	-					+			1			-			-					+			-	-						+	+	1	1	1	1		+						-
B. bifidum	FSDLZ6M1	ADULT FECES	UN	-	-					+			1			-			-					+			-	-						+	+	1	1	1			+						-
B. bifidum	FSHMX4M5	HUMAN FECES	UN	-	-					+			1			-			-					+			-	-						+	+	1	1	1	1		+						-
B. bifidum	FXJKS43M4	ADULT FECES	UN	-	-					+			1			-			-					+			-	-						+	+	1	1	1	1		+						-
B. bifidum	FXJCJ22M1	INFANT FECES	UN	-	-					+			1			-			-					+			-	-						+	+	1	1	1	1		+						-
B. bifidum	FXJWS17M4	ADULT FECES	30Y	-	-					+			1			-			-					+			-	-						+	+	1	1	1			+						-
B. bifidum	FXJCJ1244	HUMAN FECES	5Y	-	-					+			1			-			-					+			-	-						+	+	1	1	1	1		+						-
B. bifidum	FXJCJ17M2	HUMAN FECES	9Y	-	-					+			1			-			-					+			-	-						+	+	1	1	1			+						-
B. bifidum	FXJCJ22M10	INFANT FECES	1Y	-	-					+			1			-			-					+			-	-						+	+	1	1	1			+						-
B. bifidum	FXJCJ23M8	HUMAN FECES	7Y	-	-					+			1			-			-					+			-	-						+	+	1	1	1	1		+						-
B. bifidum	FXJCJ27M9	ADULT FECES	27Y	-	-					+			1			-			-					+			-	-						+	+	1	1	1			+						-
B. bifidum	FXJCJ9M10	INFANT FECES	1Y	-	-					+			1			-			-					+			-	-						+	+	1	1	1			+						-
B. bifidum	FXJCJ29M5	INFANT FECES	2Y	-	-					+			1			-			-					+			-	-						+	+	1	1	1			+						-
B. bifidum	FXJKS34M2	HUMAN FECES	6Y	-	-					+			1			-			-					+			-	-						+	+	1	1	1			+						-
B. bifidum	FXJCJ50M4	ADULT FECES	32Y	-	-					+			1			-			-					+			-	-						+	+	1	1	1	1		+						-
B. bifidum	M129R01M5	HUMAN FECES	UN	-	-					+			1			-			-					+			-	-						+	+	1	1	1			+						-
B. bifidum	M203F02M632	INFANT FECES	1Y	-	-					+			1			-			-					+			-	-						+	+	1	1	1			+						-
B. bifidum	M202F01M41	ADULT FECES	UN	-	-					+			1			-			-					+			-	-						+	+	1	1	1	1		+						-
B. bifidum	M130R01M51	ADULT FECES	UN	-	-					+			1			-			-					+			-	-						+	+	1	1	1			+						-
B. bifidum	FZJHZD4M4	INFANT FECES	2Y	-	-					+			1			-			-					+			-	-						+	+	1	1	1			+						-
B. bifidum	FZJHZD7M4	ADULT FECES	39Y	-	-					+			1			-			-					+			-	-						+	+	1	1	1	1		+						-
																																															-
[truncated: 4 more columns]
